# Supplementary material for: Crystal structure and Hirshfeld surface analysis of 5,5-di­chloro-2-(di­chloro­meth­yl)-6,6-dimethyl-5,6-di­hydro­pyrimidin-4-amine
Source: Acta Crystallogr E Crystallogr Commun. 2025 Nov 6;81(Pt 12):1111–4. doi: 10.1107/S2056989025009247 (PMC12810292; doi:10.1107/S2056989025009247)
Supplement: Supplementary file 1 [file e-81-01111-sup1.cif]

##############################################################################
#                                                                            #
# This CIF contains the data in a paper accepted for publication in          #
# Acta Crystallographica Section E. It conforms to the requirements of       #
# Notes for Authors for Acta Crystallographica Section E, and has been       #
# peer reviewed under the auspices of the IUCr Commission on Journals.       #
#                                                                            #
# Full details of the Crystallographic Information File format               #
# are given in the paper "The Crystallographic Information File (CIF):       #
# a New Standard Archive File for Crystallography" by S. R. Hall, F. H.      #
# Allen and I. D. Brown [Acta Cryst. (1991), A47, 655-685].                  #
#                                                                            #
# The current version of the core CIF dictionary is obtainable from          #
# ftp://ftp.iucr.org/pub/cif_core.dic.                                       #
#                                                                            #
# Software is freely available for graphical display of the structure(s)     #
# in this CIF. For information consult the CIF software page                 #
# http://www.iucr.org/resources/cif/software.                                #
#                                                                            #
# This file may be used for bona fide research purposes within the           #
# scientific community so long as proper attribution is given to the journal # 
# article from which it was obtained.                                        #
#                                                                            #
##############################################################################
data_I
_audit_creation_method     'SHELXL-2019/3'
_journal_date_recd_electronic     2025-10-15
_journal_date_accepted     2025-10-21
_journal_name_full     'Acta Crystallographica, Section E'
_journal_year     2025
_journal_volume     81
_journal_issue      1
_journal_page_first     0
_journal_page_last     0
_journal_paper_category     GO
_journal_paper_doi     10.1107/S2056989025009247
_journal_coeditor_code     VM2318
_publ_contact_author_name     'Gizachew Mulugeta Manahelohe'
_publ_contact_author_address
;
Department of Chemistry,
University of Gondar,
P.O. Box 196, Gondar,
Ethiopia
;
_publ_contact_author_email     'Gizachew.Mulugeta@uog.edu.et'
_publ_contact_author_fax     ?
_publ_contact_author_phone     ?
_publ_section_title
;
Crystal structure and Hirshfeld surface analysis of
5,5-dichloro-2-(dichloromethyl)-6,6-dimethyl-5,6-dihydropyrimidin-4-amine
;
_publ_section_title_footnote     .
loop_
    _publ_author_name
    _publ_author_address
    'Atash V. Gurbanov'
;
Excellence Center,
Baku State University,
Z. Khalilov Str. 33, AZ 1148, Baku,
Azerbaijan
;
    'Mehmet Akkurt'
;
Department of Physics,
Faculty of Sciences,
Erciyes University,
38039 Kayseri,
T\"urkiye
;
    'Gizachew Mulugeta Manahelohe'
;
Department of Chemistry,
University of Gondar,
PO Box 196, Gondar,
Ethiopia
;
_publ_section_synopsis
;
In the crystal, N---H...N hydrogen bonds of <i>R</i>^2^~2~(8) motif dimers
generate ribbons of molecules in the crystal that are linked in the [10\=1]
direction.
;
_chemical_name_systematic
;
5,5-Dichloro-2-(dichloromethyl)-6,6-dimethyl-5,6-dihydropyrimidin-4-amine
;
_chemical_name_common     ?
_chemical_formula_moiety     'C7 H9 Cl4 N3'
_chemical_formula_sum     'C7 H9 Cl4 N3'
_chemical_formula_iupac     'C7 H9 Cl4 N3'
_chemical_formula_weight     276.97
_chemical_melting_point     ?
_space_group_crystal_system     triclinic
_space_group_name_H-M_alt     'P -1'
_space_group_name_Hall     '-P 1'
loop_
    _space_group_symop_operation_xyz
    'x, y, z'
    '-x, -y, -z'
_cell_length_a     6.1069(3)
_cell_length_b     9.1118(4)
_cell_length_c     10.2591(5)
_cell_angle_alpha     90.981(2)
_cell_angle_beta     96.700(2)
_cell_angle_gamma     95.980(2)
_cell_volume     563.63(5)
_cell_formula_units_Z     2
_cell_measurement_reflns_used     5453
_cell_measurement_theta_min     3.05
_cell_measurement_theta_max     26.39
_cell_measurement_temperature     296(2)
_exptl_crystal_description     'plate'
_exptl_crystal_colour     'light-yellow'
_exptl_crystal_size_max     0.250
_exptl_crystal_size_mid     0.180
_exptl_crystal_size_min     0.120
_exptl_crystal_density_diffrn     1.632
_exptl_crystal_density_meas     ?
_exptl_crystal_density_method     ?
_exptl_crystal_F_000     280
_exptl_absorpt_coefficient_mu     1.014
_exptl_absorpt_correction_type     multi-scan
_exptl_absorpt_process_details
;
(SADABS; Krause <i>et al.</i>,  2015
;
_exptl_absorpt_correction_T_min     0.793
_exptl_absorpt_correction_T_max     0.874
_diffrn_ambient_temperature     296(2)
_diffrn_source     ?
_diffrn_radiation_type     MoK\a
_diffrn_radiation_wavelength     0.71073
_diffrn_measurement_device_type     'Bruker D8 Quest PHOTON 100 detector'
_diffrn_measurement_method     '\f and \w scans'
_diffrn_detector_area_resol_mean     0
_diffrn_reflns_number     8178
_diffrn_reflns_av_R_equivalents     0.0370
_diffrn_reflns_av_unetI/netI     0.0305
_diffrn_reflns_theta_min     2.248
_diffrn_reflns_theta_max     26.403
_diffrn_reflns_theta_full     25.242
_diffrn_measured_fraction_theta_max     0.984
_diffrn_measured_fraction_theta_full     0.984
_diffrn_reflns_limit_h_min     -7
_diffrn_reflns_limit_h_max     7
_diffrn_reflns_limit_k_min     -11
_diffrn_reflns_limit_k_max     11
_diffrn_reflns_limit_l_min     -12
_diffrn_reflns_limit_l_max     11
_diffrn_standards_number     0
_diffrn_standards_interval_count     0
_diffrn_standards_interval_time     0
_diffrn_standards_decay_%     ?
_refine_special_details     ?
_reflns_number_total     2272
_reflns_number_gt     1998
_reflns_threshold_expression     'I > 2\s(I)'
_refine_ls_structure_factor_coef     Fsqd
_refine_ls_matrix_type     full
_refine_ls_R_factor_all     0.0394
_refine_ls_R_factor_gt     0.0332
_refine_ls_wR_factor_gt     0.0780
_refine_ls_wR_factor_ref     0.0829
_refine_ls_goodness_of_fit_ref     1.066
_refine_ls_restrained_S_all     1.066
_refine_ls_number_reflns     2272
_refine_ls_number_parameters     129
_refine_ls_number_restraints     0
_refine_ls_hydrogen_treatment     constr
_refine_ls_weighting_scheme     calc
_refine_ls_weighting_details
              'w=1/[\s^2^(Fo^2^)+(0.0247P)^2^+0.3903P] where P=(Fo^2^+2Fc^2^)/3'
_atom_sites_solution_hydrogens     mixed
_atom_sites_solution_primary     direct
_atom_sites_solution_secondary     direct
_refine_ls_shift/su_max     0.001
_refine_ls_shift/su_mean     0.000
_refine_diff_density_max     0.385
_refine_diff_density_min     -0.356
_refine_ls_extinction_method     none
_refine_ls_extinction_coef     .
loop_
    _atom_type_symbol
    _atom_type_description
    _atom_type_scat_dispersion_real
    _atom_type_scat_dispersion_imag
    _atom_type_scat_source
    'C' 'C' 0.0033 0.0016
                         'International Tables Vol C Tables 4.2.6.8 and 6.1.1.4'
    'H' 'H' 0.0000 0.0000
                         'International Tables Vol C Tables 4.2.6.8 and 6.1.1.4'
    'Cl' 'Cl' 0.1484 0.1585
                         'International Tables Vol C Tables 4.2.6.8 and 6.1.1.4'
    'N' 'N' 0.0061 0.0033
                         'International Tables Vol C Tables 4.2.6.8 and 6.1.1.4'
_computing_data_collection
;
APEX3 (Bruker, 2008)
;
_computing_cell_refinement
;
SAINT (Bruker, 2008)
;
_computing_data_reduction
;
SAINT (Bruker, 2008)
;
_computing_structure_solution
;
SHELXS97 (Sheldrick, 2008)
;
_computing_structure_refinement
;
<i>SHELXL2014</i> (Sheldrick, 2015)
;
_computing_molecular_graphics
;
ORTEP-3 for Windows (Farrugia, 2012)
;
_computing_publication_material
;
PLATON (Spek, 2020)
;
loop_
    _atom_site_type_symbol
    _atom_site_label
    _atom_site_fract_x
    _atom_site_fract_y
    _atom_site_fract_z
    _atom_site_U_iso_or_equiv
    _atom_site_adp_type
    _atom_site_calc_flag
    _atom_site_occupancy
    _atom_site_disorder_assembly
    _atom_site_disorder_group
    C C1 0.2993(3) 0.46088(19) 0.77624(17) 0.0290(4) Uani d 1 . .
    C C2 0.1477(3) 0.2365(2) 0.85204(18) 0.0327(4) Uani d 1 . .
    C C3 0.1199(3) 0.18825(19) 0.70582(18) 0.0291(4) Uani d 1 . .
    C C4 0.0636(3) 0.3194(2) 0.62278(17) 0.0281(4) Uani d 1 . .
    C C5 0.4578(3) 0.5991(2) 0.8006(2) 0.0368(4) Uani d 1 . .
    H H5A 0.535164 0.597285 0.889662 0.044 Uiso calc 1 . .
    C C6 -0.0758(4) 0.2743(3) 0.8909(2) 0.0470(5) Uani d 1 . .
    H H6A -0.053847 0.318689 0.977638 0.071 Uiso calc 1 . .
    H H6B -0.176096 0.185742 0.889584 0.071 Uiso calc 1 . .
    H H6C -0.136976 0.342158 0.829808 0.071 Uiso calc 1 . .
    C C7 0.2421(4) 0.1190(2) 0.9398(2) 0.0471(5) Uani d 1 . .
    H H7A 0.238776 0.146708 1.030174 0.071 Uiso calc 1 . .
    H H7B 0.392426 0.110595 0.924333 0.071 Uiso calc 1 . .
    H H7C 0.154603 0.025863 0.920024 0.071 Uiso calc 1 . .
    Cl Cl1 0.65595(12) 0.60821(8) 0.68869(9) 0.0749(2) Uani d 1 . .
    Cl Cl2 0.31392(11) 0.75861(6) 0.78797(6) 0.05086(18) Uani d 1 . .
    Cl Cl3 0.37541(9) 0.13811(6) 0.65640(6) 0.04623(16) Uani d 1 . .
    Cl Cl4 -0.08182(8) 0.03163(5) 0.67338(5) 0.04116(15) Uani d 1 . .
    N N1 0.1654(3) 0.45015(16) 0.65682(14) 0.0299(3) Uani d 1 . .
    N N2 0.3036(3) 0.37185(17) 0.87098(15) 0.0344(4) Uani d 1 . .
    N N3 -0.0794(3) 0.29820(18) 0.51650(16) 0.0399(4) Uani d 1 . .
    H H3A -0.114976 0.373990 0.465988 0.048 Uiso d 1 . .
    H H3B -0.140745 0.207580 0.487858 0.048 Uiso d 1 . .
loop_
    _atom_site_aniso_label
    _atom_site_aniso_U_11
    _atom_site_aniso_U_22
    _atom_site_aniso_U_33
    _atom_site_aniso_U_12
    _atom_site_aniso_U_13
    _atom_site_aniso_U_23
    C1 0.0314(9) 0.0258(8) 0.0287(9) 0.0033(7) -0.0013(7) 0.0040(7)
    C2 0.0379(10) 0.0298(9) 0.0281(9) -0.0019(8) -0.0017(7) 0.0068(7)
    C3 0.0288(8) 0.0252(8) 0.0320(9) 0.0023(7) -0.0016(7) 0.0036(7)
    C4 0.0304(9) 0.0296(9) 0.0243(8) 0.0051(7) 0.0014(7) 0.0044(7)
    C5 0.0409(10) 0.0280(9) 0.0384(10) -0.0005(8) -0.0062(8) 0.0081(8)
    C6 0.0519(13) 0.0490(13) 0.0421(12) 0.0011(10) 0.0176(10) 0.0011(10)
    C7 0.0578(13) 0.0369(11) 0.0411(12) -0.0043(10) -0.0108(10) 0.0179(9)
    Cl1 0.0567(4) 0.0623(4) 0.1098(6) -0.0065(3) 0.0378(4) 0.0052(4)
    Cl2 0.0716(4) 0.0310(3) 0.0473(3) 0.0127(2) -0.0098(3) -0.0047(2)
    Cl3 0.0395(3) 0.0437(3) 0.0588(3) 0.0141(2) 0.0107(2) 0.0032(2)
    Cl4 0.0436(3) 0.0295(2) 0.0461(3) -0.00512(19) -0.0052(2) 0.0032(2)
    N1 0.0350(8) 0.0266(7) 0.0266(7) 0.0031(6) -0.0034(6) 0.0062(6)
    N2 0.0422(9) 0.0291(8) 0.0284(8) -0.0025(7) -0.0062(7) 0.0064(6)
    N3 0.0512(10) 0.0306(8) 0.0330(9) 0.0007(7) -0.0132(7) 0.0041(7)
_geom_special_details
;
 All esds (except the esd in the dihedral angle between two l.s. planes)
 are estimated using the full covariance matrix.  The cell esds are taken
 into account individually in the estimation of esds in distances, angles
 and torsion angles; correlations between esds in cell parameters are only
 used when they are defined by crystal symmetry.  An approximate (isotropic)
 treatment of cell esds is used for estimating esds involving l.s. planes.
;
loop_
    _geom_bond_atom_site_label_1
    _geom_bond_atom_site_label_2
    _geom_bond_site_symmetry_2
    _geom_bond_distance
    _geom_bond_publ_flag
    C1 N2 . 1.276(2) ?
    C1 N1 . 1.387(2) ?
    C1 C5 . 1.504(2) ?
    C2 N2 . 1.473(2) ?
    C2 C7 . 1.526(3) ?
    C2 C6 . 1.536(3) ?
    C2 C3 . 1.541(3) ?
    C3 C4 . 1.525(2) ?
    C3 Cl4 . 1.7851(18) ?
    C3 Cl3 . 1.7960(19) ?
    C4 N1 . 1.307(2) ?
    C4 N3 . 1.313(2) ?
    C5 Cl1 . 1.760(2) ?
    C5 Cl2 . 1.774(2) ?
    C5 H5A . 0.9800 ?
    C6 H6A . 0.9600 ?
    C6 H6B . 0.9600 ?
    C6 H6C . 0.9600 ?
    C7 H7A . 0.9600 ?
    C7 H7B . 0.9600 ?
    C7 H7C . 0.9600 ?
    N3 H3A . 0.9000 ?
    N3 H3B . 0.9001 ?
loop_
    _geom_angle_atom_site_label_1
    _geom_angle_atom_site_label_2
    _geom_angle_atom_site_label_3
    _geom_angle_site_symmetry_1
    _geom_angle_site_symmetry_3
    _geom_angle
    _geom_angle_publ_flag
    N2 C1 N1 . . 129.26(17) ?
    N2 C1 C5 . . 114.72(16) ?
    N1 C1 C5 . . 115.98(15) ?
    N2 C2 C7 . . 107.95(15) ?
    N2 C2 C6 . . 107.44(16) ?
    C7 C2 C6 . . 111.29(18) ?
    N2 C2 C3 . . 108.66(14) ?
    C7 C2 C3 . . 111.77(17) ?
    C6 C2 C3 . . 109.58(16) ?
    C4 C3 C2 . . 108.96(15) ?
    C4 C3 Cl4 . . 112.61(12) ?
    C2 C3 Cl4 . . 111.15(13) ?
    C4 C3 Cl3 . . 105.30(12) ?
    C2 C3 Cl3 . . 111.34(12) ?
    Cl4 C3 Cl3 . . 107.34(10) ?
    N1 C4 N3 . . 121.44(17) ?
    N1 C4 C3 . . 118.94(15) ?
    N3 C4 C3 . . 119.58(16) ?
    C1 C5 Cl1 . . 110.83(14) ?
    C1 C5 Cl2 . . 110.93(14) ?
    Cl1 C5 Cl2 . . 109.46(11) ?
    C1 C5 H5A . . 108.5 ?
    Cl1 C5 H5A . . 108.5 ?
    Cl2 C5 H5A . . 108.5 ?
    C2 C6 H6A . . 109.5 ?
    C2 C6 H6B . . 109.5 ?
    H6A C6 H6B . . 109.5 ?
    C2 C6 H6C . . 109.5 ?
    H6A C6 H6C . . 109.5 ?
    H6B C6 H6C . . 109.5 ?
    C2 C7 H7A . . 109.5 ?
    C2 C7 H7B . . 109.5 ?
    H7A C7 H7B . . 109.5 ?
    C2 C7 H7C . . 109.5 ?
    H7A C7 H7C . . 109.5 ?
    H7B C7 H7C . . 109.5 ?
    C4 N1 C1 . . 116.08(15) ?
    C1 N2 C2 . . 116.41(15) ?
    C4 N3 H3A . . 121.1 ?
    C4 N3 H3B . . 122.3 ?
    H3A N3 H3B . . 116.6 ?
loop_
    _geom_torsion_atom_site_label_1
    _geom_torsion_atom_site_label_2
    _geom_torsion_atom_site_label_3
    _geom_torsion_atom_site_label_4
    _geom_torsion_site_symmetry_1
    _geom_torsion_site_symmetry_2
    _geom_torsion_site_symmetry_3
    _geom_torsion_site_symmetry_4
    _geom_torsion
    _geom_torsion_publ_flag
    N2 C2 C3 C4 . . . . -51.33(19) ?
    C7 C2 C3 C4 . . . . -170.35(16) ?
    C6 C2 C3 C4 . . . . 65.79(19) ?
    N2 C2 C3 Cl4 . . . . -176.00(12) ?
    C7 C2 C3 Cl4 . . . . 64.98(19) ?
    C6 C2 C3 Cl4 . . . . -58.88(18) ?
    N2 C2 C3 Cl3 . . . . 64.38(17) ?
    C7 C2 C3 Cl3 . . . . -54.64(19) ?
    C6 C2 C3 Cl3 . . . . -178.50(13) ?
    C2 C3 C4 N1 . . . . 40.3(2) ?
    Cl4 C3 C4 N1 . . . . 164.11(14) ?
    Cl3 C3 C4 N1 . . . . -79.24(18) ?
    C2 C3 C4 N3 . . . . -142.10(18) ?
    Cl4 C3 C4 N3 . . . . -18.3(2) ?
    Cl3 C3 C4 N3 . . . . 98.37(18) ?
    N2 C1 C5 Cl1 . . . . 117.03(17) ?
    N1 C1 C5 Cl1 . . . . -64.87(19) ?
    N2 C1 C5 Cl2 . . . . -121.15(17) ?
    N1 C1 C5 Cl2 . . . . 56.9(2) ?
    N3 C4 N1 C1 . . . . 175.14(18) ?
    C3 C4 N1 C1 . . . . -7.3(2) ?
    N2 C1 N1 C4 . . . . -16.6(3) ?
    C5 C1 N1 C4 . . . . 165.66(17) ?
    N1 C1 N2 C2 . . . . 1.1(3) ?
    C5 C1 N2 C2 . . . . 178.85(16) ?
    C7 C2 N2 C1 . . . . 155.08(19) ?
    C6 C2 N2 C1 . . . . -84.8(2) ?
    C3 C2 N2 C1 . . . . 33.7(2) ?
loop_
    _geom_hbond_atom_site_label_D
    _geom_hbond_atom_site_label_H
    _geom_hbond_atom_site_label_A
    _geom_hbond_site_symmetry_A
    _geom_hbond_distance_DH
    _geom_hbond_distance_HA
    _geom_hbond_distance_DA
    _geom_hbond_angle_DHA
    _geom_hbond_publ_flag
    N3 H3A N1 2_566 0.90 2.08 2.978(2) 174 yes
    N3 H3B Cl4 . 0.90 2.53 2.9364(17) 108 yes
    C5 H5A N2 2_667 0.98 2.54 3.506(3) 170 yes
    C6 H6B Cl4 . 0.96 2.75 3.109(2) 103 yes
    C7 H7B Cl3 . 0.96 2.76 3.112(2) 103 yes
    C7 H7C Cl4 . 0.96 2.77 3.218(2) 110 yes
_shelx_space_group_comment
;
The symmetry employed for this shelxl refinement is uniquely defined
by the following loop, which should always be used as a source of
symmetry information in preference to the above space-group names.
They are only intended as comments.
;
_shelx_estimated_absorpt_T_min     0.786
_shelx_estimated_absorpt_T_max     0.888
_shelx_hkl_file
;
  -1   0   0  509.55   23.20
   1   0   0  501.15   23.10
   1   0   0  507.85   23.10
   1   0   0  526.15   23.10
   1   0   0  524.05   23.00
  -2   0   0  922.41   43.60
   2   0   0  916.71   43.40
   2   0   0  932.41   43.30
   2   0   0 1048.30   43.60
   2   0   0 1007.60   43.50
  -3   0   0 3303.57  153.08
   3   0   0 3268.37  152.68
   3   0   0 3616.04  152.88
   3   0   0 3624.54  152.98
   3   0   0 3429.56  152.68
   3   0   0 3346.57  152.68
   4   0   0 3583.74  151.38
   4   0   0 3294.87  150.98
   4   0   0 3561.14  151.28
   4   0   0 3197.88  150.78
   4   0   0 3297.17  150.98
   5   0   0  959.10   44.50
   5   0   0  997.00   45.20
   5   0   0  993.00   44.40
   5   0   0  944.51   44.50
   6   0   0    0.10    3.70
   6   0   0   -1.80    2.40
   6   0   0    1.90    2.70
   6   0   0   -0.20    3.40
   6   0   0    3.00    2.70
   7   0   0  179.18   11.00
   7   0   0  161.88   10.90
   7   0   0  151.48   10.30
   7   0   0  151.18   12.70
   7   0   0  175.88   13.50
   7  -1   0  228.18   13.70
   7  -1   0  255.17   15.90
   7  -1   0  230.58   13.70
   7  -1   0  246.58   13.40
   7  -1   0  231.48   16.50
   6  -1   0   83.09    7.80
   6  -1   0   73.59    7.90
   6  -1   0   92.49    7.20
   6  -1   0   70.19    6.60
   6  -1   0   79.29    7.20
   5  -1   0  298.97   15.20
   5  -1   0  312.07   15.60
   5  -1   0  286.57   14.90
   5  -1   0  287.27   15.20
   5  -1   0  320.77   15.80
   4  -1   0  795.42   37.60
   4  -1   0  878.61   38.50
   4  -1   0  842.52   38.20
   4  -1   0  799.12   37.90
   4  -1   0  835.32   38.00
   3  -1   0    1.20    1.80
   3  -1   0    1.30    1.70
   3  -1   0   -0.20    1.40
  -3   1   0   -1.20    1.90
   2  -1   0   17.00    2.20
   2  -1   0   14.10    1.70
  -2   1   0   13.00    2.10
   0   1   0  278.77   12.70
  -1  -1   0    4.90    1.20
  -1  -1   0    4.80    1.00
  -1  -1   0    4.20    1.20
   1   1   0    5.20    1.20
   1   1   0    6.20    1.00
  -2  -1   0 3400.86  150.78
  -2  -1   0 3496.45  150.68
   2   1   0 3226.98  150.68
   2   1   0 3327.87  150.68
   2   1   0 3500.15  150.68
  -3  -1   0  223.38   11.80
  -3  -1   0  249.48   11.60
   3   1   0  223.48   11.40
   3   1   0  258.37   11.70
   3   1   0  222.68   11.70
   3   1   0  233.88   11.70
   3   1   0  243.18   11.70
  -4  -1   0    0.30    2.40
   4   1   0   -0.70    2.20
   4   1   0    0.70    2.10
   4   1   0   -0.10    2.20
   4   1   0    0.60    2.00
   4   1   0    1.90    1.60
   5   1   0  630.34   29.70
   5   1   0  652.43   29.80
   5   1   0  667.43   29.90
   5   1   0  606.04   29.50
   5   1   0  597.84   28.90
   6   1   0  997.50   47.00
   6   1   0 1004.40   47.20
   6   1   0 1025.60   47.50
   6   1   0 1008.80   46.30
   6   1   0 1066.89   47.60
   7   1   0   16.60    5.30
   7   1   0   20.80    6.30
   7   1   0   21.30    4.10
   7   1   0    9.20    4.40
   7  -2   0  253.07   13.80
   7  -2   0  261.17   14.90
   7  -2   0  270.97   19.00
   7  -2   0  258.77   17.40
   7  -2   0  250.57   14.50
   6  -2   0    2.20    4.30
   6  -2   0   10.70    3.10
   6  -2   0    0.20    3.10
   6  -2   0    7.60    3.30
   6  -2   0    4.70    2.20
   5  -2   0   17.30    3.00
   5  -2   0   16.10    2.90
   5  -2   0   20.50    3.40
   5  -2   0   20.40    3.70
   5  -2   0   17.90    2.50
   4  -2   0  613.74   29.80
   4  -2   0  701.43   31.10
   4  -2   0  691.13   30.70
   4  -2   0  637.24   30.60
  -4   2   0  636.94   31.00
   3  -2   0    3.70    1.30
   3  -2   0    3.60    2.20
   3  -2   0    3.50    1.70
  -3   2   0    2.20    2.10
   2  -2   0  196.48    9.80
  -2   2   0  178.18    9.80
   1  -2   0  317.87   14.40
   1  -2   0  320.87   13.80
  -1   2   0  283.27   14.40
   0  -2   0 1585.04   67.59
   0  -2   0 1550.34   67.79
   0   2   0 1382.06   67.79
   0   2   0 1558.34   67.59
  -1  -2   0  356.76   16.00
  -1  -2   0  372.06   16.00
   1   2   0  313.27   15.90
   1   2   0  336.97   15.90
  -2  -2   0  105.69    5.80
   2   2   0   95.39    5.80
   2   2   0   97.49    5.90
  -3  -2   0  993.80   42.80
  -3  -2   0  880.61   42.70
   3   2   0  905.61   42.90
   3   2   0 1048.50   42.70
   3   2   0  886.91   42.70
  -4  -2   0 1245.98   56.79
  -4  -2   0 1291.67   56.69
   4   2   0 1345.07   56.69
   4   2   0 1297.67   56.69
   4   2   0 1159.98   56.59
   4   2   0 1163.88   56.79
   5   2   0   23.20    3.40
   5   2   0   16.60    3.00
   5   2   0   19.30    3.10
   5   2   0   14.40    3.20
   6   2   0  136.39   10.10
   6   2   0  135.29    9.20
   6   2   0  134.49   10.00
   6   2   0  144.09   10.00
   7   2   0   46.70    6.30
   7   2   0   74.99    8.90
   7   2   0   64.99    8.40
   7  -3   0   -0.90    3.00
   7  -3   0    3.00    4.10
   7  -3   0    0.20    6.80
   7  -3   0   11.00    4.10
   7  -3   0    7.30   14.30
   6  -3   0   17.70    4.00
   6  -3   0   22.10    2.80
   6  -3   0   24.50    4.10
   6  -3   0   25.40    5.40
   6  -3   0   20.10    3.70
   5  -3   0 2328.57  101.89
   5  -3   0 2186.98  101.69
   5  -3   0 2087.09  100.59
   5  -3   0 2424.16  102.49
  -5   3   0 2250.77  102.29
   4  -3   0 1769.62   76.49
   4  -3   0 1604.84   74.99
  -4   3   0 1668.83   76.39
   3  -3   0  215.38   11.20
   3  -3   0  213.18   11.60
  -3   3   0  214.48   11.80
   2  -3   0 1679.13   72.19
   2  -3   0 1639.54   71.89
  -2   3   0 1482.85   71.99
   0  -3   0  322.87   15.50
   0  -3   0  350.46   15.30
   0   3   0  320.27   15.20
  -1  -3   0 2011.70   83.79
  -1  -3   0 1889.01   83.79
   1   3   0 1755.02   83.69
   1   3   0 1843.02   83.79
  -3  -3   0  861.01   37.00
  -3  -3   0  760.52   36.60
   3   3   0  812.72   37.10
   3   3   0  791.42   36.90
  -4  -3   0  465.75   22.80
  -4  -3   0  516.85   23.10
   4   3   0  470.85   22.90
   4   3   0  476.05   23.30
   5   3   0    3.30    2.90
   5   3   0   -0.30    3.20
   5   3   0   -5.90    2.50
   6   3   0  285.27   16.20
   6   3   0  310.27   16.30
   6   3   0  287.47   15.70
   7   3   0  208.58   15.10
   7   3   0  205.18   13.40
   7   3   0  195.98   13.90
   7  -4   0  142.29   10.90
   7  -4   0  116.39   19.20
   6  -4   0    8.60    4.20
   6  -4   0    6.90    5.80
   6  -4   0   13.60    3.90
   5  -4   0  259.67   15.00
   5  -4   0  250.07   14.70
   5  -4   0  273.77   14.40
  -5   4   0  251.67   15.30
   4  -4   0    9.80    2.60
   4  -4   0   14.50    3.20
  -4   4   0   12.60    3.50
   3  -4   0 2704.43  116.89
   3  -4   0 2649.03  116.49
  -3   4   0 2440.86  116.69
   2  -4   0  591.04   26.60
  -2   4   0  551.34   26.80
   1  -4   0  505.35   21.90
   1  -4   0  507.75   22.50
  -1   4   0  465.55   22.60
  -1   4   0  451.85   21.90
   0  -4   0   27.20    3.50
   0  -4   0   29.70    3.10
   0   4   0   29.40    3.10
   0   4   0   30.50    3.20
  -2  -4   0 1163.88   56.79
  -2  -4   0 1315.77   57.49
  -2  -4   0 1386.06   57.49
   2   4   0 1237.08   57.39
   2   4   0 1252.67   57.49
  -3  -4   0   71.69    5.70
  -3  -4   0   60.99    4.50
   3   4   0   62.69    5.60
   3   4   0   65.39    5.60
  -4  -4   0  490.45   22.70
  -4  -4   0  455.85   22.00
   4   4   0  458.55   22.50
   4   4   0  455.05   22.70
  -5  -4   0  824.02   40.00
  -5  -4   0  897.41   40.60
   5   4   0  856.21   40.80
   5   4   0  856.61   40.50
   5   4   0  899.11   40.20
   6   4   0   65.99    8.30
   6   4   0   86.89    8.30
   6   4   0   75.09    8.70
   7  -5   0  112.89   11.90
   7  -5   0  123.49   11.10
   6  -5   0    5.10    6.80
   6  -5   0    8.60    4.50
   6  -5   0    2.20    5.00
  -6   5   0    6.90    6.20
   5  -5   0  146.79    9.90
   5  -5   0  149.79   10.80
   5  -5   0  150.18   10.90
  -5   5   0  143.89   11.60
   4  -5   0 2351.16  103.49
   4  -5   0 2278.17  102.99
  -4   5   0 2211.48  103.39
   3  -5   0  732.03   35.90
   3  -5   0  797.72   35.30
  -3   5   0  738.23   35.70
   2  -5   0  859.51   37.50
  -2   5   0  767.62   37.70
   1  -5   0 4929.51  218.68
   1  -5   0 5030.20  219.38
  -1   5   0 4770.62  219.38
  -1   5   0 4972.60  218.68
   0  -5   0 1396.96   60.39
   0  -5   0 1407.36   59.89
   0   5   0 1284.97   59.89
   0   5   0 1246.68   60.09
  -1  -5   0 1485.35   64.29
  -1  -5   0 1495.55   63.99
   1   5   0 1305.87   64.19
   1   5   0 1396.66   63.99
  -2  -5   0 1093.39   51.89
  -2  -5   0 1179.68   51.89
   2   5   0 1136.69   51.89
   2   5   0 1151.28   52.09
  -3  -5   0  988.70   44.80
   3   5   0 1026.30   45.90
   3   5   0  968.30   45.80
  -4  -5   0  439.46   21.60
  -4  -5   0  477.35   22.70
   4   5   0  456.75   22.80
   4   5   0  461.35   22.60
  -5  -5   0   80.39    8.60
   5   5   0   89.19    8.40
   5   5   0   83.89    9.20
  -6  -5   0  197.98   14.20
   6   5   0  208.08   13.50
   6   5   0  216.48   13.80
   6   5   0  202.98   13.60
   6  -6   0  471.85   26.00
  -6   6   0  516.75   27.60
   5  -6   0   37.60    6.10
   5  -6   0   35.20    4.50
   5  -6   0   24.10    4.90
  -5   6   0   32.40    5.70
   4  -6   0   78.59    8.00
   4  -6   0   76.09    7.00
  -4   6   0   82.49    8.90
   3  -6   0  548.05   26.40
   3  -6   0  564.44   26.90
  -3   6   0  538.65   27.00
   2  -6   0  686.23   29.60
  -2   6   0  646.64   31.20
  -2   6   0  635.14   29.70
   1  -6   0    0.20    1.50
   1  -6   0    0.40    1.90
  -1   6   0    1.50    1.60
  -1   6   0   -0.40    2.00
   0  -6   0  363.56   17.10
   0  -6   0  363.86   16.50
   0   6   0  317.47   16.40
   0   6   0  337.67   16.80
  -1  -6   0 2063.99   84.99
   1   6   0 1777.42   84.79
   1   6   0 1823.52   85.29
  -2  -6   0  627.14   29.00
   2   6   0  622.44   28.90
   2   6   0  590.24   29.10
  -3  -6   0   12.00    3.10
  -3  -6   0   16.60    2.30
   3   6   0   16.30    3.70
   3   6   0   14.50    3.50
  -4  -6   0   10.70    2.80
  -4  -6   0    3.80    3.80
   4   6   0   10.50    3.50
   4   6   0    5.70    3.30
  -5  -6   0  148.39   11.30
   5   6   0  129.59   11.40
   5   6   0  154.28   10.70
   6  -7   0  239.58   16.70
  -6   7   0  270.97   18.90
   5  -7   0   98.19   13.00
   5  -7   0   93.69   11.80
   5  -7   0  115.59   12.00
  -5   7   0  123.69   11.90
   4  -7   0  251.67   14.60
   4  -7   0  245.78   15.00
   4  -7   0  229.18   13.80
  -4   7   0  228.38   15.10
   3  -7   0  152.68    9.60
   3  -7   0  143.39   10.20
  -3   7   0  147.79   10.80
   2  -7   0    7.80    2.80
   2  -7   0   12.10    3.30
   2  -7   0   10.80    1.90
  -2   7   0   12.70    2.20
  -2   7   0    5.90    3.00
   1  -7   0    1.40    1.90
   1  -7   0   -3.60    2.30
  -1   7   0    0.00    2.30
  -1   7   0    4.60    2.00
   0  -7   0  411.56   20.00
   0  -7   0  409.06   19.50
   0   7   0  397.56   19.90
   0   7   0  405.66   19.50
  -1  -7   0   24.60    3.50
  -1  -7   0   33.90    4.70
  -1  -7   0   25.40    3.40
   1   7   0   23.00    2.90
   1   7   0   21.10    3.20
  -2  -7   0  321.57   15.20
  -2  -7   0  312.37   16.40
   2   7   0  322.17   16.80
   2   7   0  299.67   16.20
  -3  -7   0  259.57   13.80
  -3  -7   0  307.47   15.90
   3   7   0  299.77   15.90
   3   7   0  291.57   15.70
  -4  -7   0   19.70    4.30
   4   7   0   12.70    4.40
   4   7   0   15.30    4.30
  -5  -7   0    9.00    5.70
   5   7   0   14.90    4.80
   5   7   0    7.00    4.60
   5  -8   0  190.88   14.80
   5  -8   0  200.48   15.30
  -5   8   0  221.48   16.40
   4  -8   0  112.29   10.10
   4  -8   0  119.29   11.30
  -4   8   0  107.69   13.70
   3  -8   0  232.68   14.00
   3  -8   0  228.98   13.50
  -3   8   0  230.88   14.60
   2  -8   0 3547.55  152.58
   2  -8   0 3302.07  152.38
  -2   8   0 3457.25  152.88
  -2   8   0 3273.07  151.08
   1  -8   0  993.50   45.50
   1  -8   0 1049.89   46.70
  -1   8   0  973.40   45.60
  -1   8   0  993.60   46.70
   0  -8   0  865.41   41.10
   0  -8   0  885.31   40.80
   0   8   0  863.41   40.30
   0   8   0  889.01   40.90
  -1  -8   0  574.94   26.60
  -1  -8   0  554.84   27.30
   1   8   0  551.24   26.70
   1   8   0  550.74   26.80
  -2  -8   0  361.16   18.70
  -2  -8   0  356.06   17.30
   2   8   0  354.76   18.70
  -3  -8   0 1328.87   61.19
   3   8   0 1232.88   61.09
   3   8   0 1390.46   61.29
  -4  -8   0   12.10    5.10
   4   8   0    8.30    5.30
   5  -9   0   21.80    6.40
  -5   9   0   28.10    6.60
   4  -9   0  200.58   15.50
   4  -9   0  183.48   16.00
   4  -9   0  214.48   16.20
  -4   9   0  220.88   15.80
   3  -9   0   12.10    5.70
   3  -9   0   15.30    8.80
   3  -9   0    0.40    5.10
  -3   9   0   11.40    5.00
   2  -9   0  715.13   35.20
   2  -9   0  697.33   34.70
   2  -9   0  721.43   34.80
  -2   9   0  718.43   33.00
  -2   9   0  742.43   35.30
   1  -9   0   -7.90    3.50
   1  -9   0    2.30    3.60
  -1   9   0    1.50    2.60
  -1   9   0    1.40    3.40
   0  -9   0    6.00    3.50
   0  -9   0   -1.10    3.40
   0   9   0   -0.90    2.80
   0   9   0    1.40    2.90
  -1  -9   0   27.60    3.90
  -1  -9   0   29.10    4.80
   1   9   0   26.50    3.90
   1   9   0   25.00    4.20
  -2  -9   0   39.90    5.60
  -2  -9   0   51.59    5.40
   2   9   0   47.00    7.00
   2   9   0   39.70    5.70
  -3  -9   0   12.50    6.20
   3   9   0    9.90    4.40
   4 -10   0   17.90    7.20
  -4  10   0   24.20    6.00
   3 -10   0   59.49    7.40
   3 -10   0   52.99    7.20
  -3  10   0   83.89   11.70
   2 -10   0   81.19   12.50
   2 -10   0   60.19    7.50
  -2  10   0   73.79    6.30
   1 -10   0   40.60    7.50
   1 -10   0   37.90    6.50
   1 -10   0   34.50    5.10
  -1  10   0   29.90    5.10
  -1  10   0   38.80    4.40
   0 -10   0  200.78   15.60
   0 -10   0  185.88   13.70
   0  10   0  220.78   13.10
   0  10   0  219.58   12.80
  -1 -10   0   84.29   10.20
  -1 -10   0   95.59    8.70
   1  10   0  101.49    9.30
   1  10   0   87.79    9.40
  -2 -10   0   82.79    8.00
   2  10   0  107.59    9.70
   2  10   0  101.99   10.50
   2 -11   0  445.26   24.40
   2 -11   0  416.36   25.30
  -2  11   0  444.86   22.10
  -2  11   0  498.45   25.30
   1 -11   0  128.89   15.10
   1 -11   0  139.69   12.80
  -1  11   0  154.68   10.30
  -1  11   0  140.29   13.30
   0 -11   0  258.17   16.10
   0 -11   0  240.28   16.10
   0  11   0  268.67   15.40
   0  11   0  263.47   17.00
  -1 -11   0    4.80    4.70
   1  11   0    5.90    5.60
   1  11   0    8.80    4.90
   1  11  -1  127.89   12.70
  -1 -11   1  122.09   11.30
  -1 -11   1  134.49   10.20
   0  11  -1   23.00    5.70
   0  11  -1   16.30    4.50
   0 -11   1   24.10    5.60
   0 -11   1   37.10    5.50
  -1  11  -1   -5.00    3.10
  -1  11  -1    3.10    4.90
   1 -11   1    4.30    5.60
   1 -11   1    9.90    5.10
  -2  11  -1  555.84   27.30
   2 -11   1  458.15   27.30
   2 -11   1  478.05   26.20
   2  10  -1 1076.79   48.20
   2  10  -1 1050.09   48.10
  -2 -10   1  940.31   46.80
   1  10  -1   21.30    4.20
   1  10  -1   16.90    4.30
  -1 -10   1   15.80    4.00
  -1 -10   1   20.60    4.00
   0  10  -1  100.59    8.90
   0  10  -1   83.89    8.00
   0 -10   1   78.79    9.60
   0 -10   1   79.59   11.90
   0 -10   1   54.69    8.40
  -1  10  -1  833.92   40.00
  -1  10  -1  849.81   38.20
   1 -10   1  827.32   39.50
   1 -10   1  789.12   40.90
  -2  10  -1  419.86   22.20
  -2  10  -1  399.66   18.90
   2 -10   1  370.86   21.10
   2 -10   1  362.16   23.20
  -3  10  -1   28.40    6.20
   3 -10   1   35.60    6.80
  -4  10  -1   -1.30    5.70
   4 -10   1    5.40    6.30
   4   9  -1   50.29    7.20
   4   9  -1   42.90    6.80
   3   9  -1    1.90    4.40
   3   9  -1    7.20    4.70
  -3  -9   1   -0.40    5.80
   2   9  -1  355.96   18.70
  -2  -9   1  351.26   19.40
  -2  -9   1  333.67   17.20
   1   9  -1  552.74   28.10
   1   9  -1  584.04   28.40
  -1  -9   1  602.24   28.90
  -1  -9   1  588.74   27.30
   0   9  -1  184.28   11.00
   0   9  -1  209.98   12.20
   0  -9   1  188.68   12.30
   0  -9   1  178.98   11.30
  -1   9  -1  282.77   14.00
  -1   9  -1  276.17   15.90
   1  -9   1  272.97   15.00
   1  -9   1  248.28   15.20
  -2   9  -1   10.30    3.60
  -2   9  -1    7.30    2.30
   2  -9   1    2.80    3.30
   2  -9   1   12.10    4.60
   3  -9   1    1.70    5.40
   3  -9   1    8.50    4.80
  -4   9  -1  439.26   23.50
   4  -9   1  366.36   23.40
   4  -9   1  411.96   23.00
  -5   9  -1   40.30    7.30
   5  -9   1   31.70    6.50
   5  -9   1   26.10    9.90
   4   8  -1   11.60    5.10
   4   8  -1    4.00    4.80
  -4  -8   1   14.90    5.80
   3   8  -1   73.69    9.10
   3   8  -1   81.99    8.60
  -3  -8   1   63.59    8.60
   2   8  -1  108.29    9.80
   2   8  -1  111.19    8.70
  -2  -8   1   97.99    7.30
  -2  -8   1  115.69    8.90
   1   8  -1  150.58    9.30
  -1  -8   1  134.59    8.40
  -1  -8   1  152.48    9.90
   0   8  -1   20.20    3.50
   0   8  -1   21.70    3.30
   0  -8   1   14.00    3.00
   0  -8   1   13.90    3.40
  -1   8  -1  189.88   11.50
  -1   8  -1  180.68    9.70
   1  -8   1  184.38   11.20
   1  -8   1  167.08   10.90
  -2   8  -1  388.06   20.70
   2  -8   1  380.26   20.10
   2  -8   1  404.96   20.10
  -3   8  -1  172.48   12.60
   3  -8   1  174.88   11.40
   3  -8   1  177.58   12.10
   4  -8   1  690.83   32.60
   4  -8   1  653.33   33.20
  -5   8  -1   40.20    7.20
   5  -8   1   43.60    6.30
   5  -8   1   38.10    6.40
   5   7  -1  355.26   20.70
  -5  -7   1  357.76   20.30
   4   7  -1  283.47   16.50
   4   7  -1  278.37   16.10
  -4  -7   1  269.97   16.50
   3   7  -1 1169.68   56.39
   3   7  -1 1204.68   56.19
  -3  -7   1 1279.77   56.49
   2   7  -1  338.37   18.20
   2   7  -1  358.96   18.90
  -2  -7   1  384.96   18.60
   1   7  -1   29.70    3.50
   1   7  -1   36.00    4.50
  -1  -7   1   37.60    5.70
   0   7  -1 5892.21  271.57
   0   7  -1 5998.80  272.17
   0  -7   1 6204.78  272.27
   0  -7   1 6341.67  271.77
  -1   7  -1    5.60    2.50
  -1   7  -1    8.90    2.10
   1  -7   1    6.40    3.00
   1  -7   1    5.90    2.30
  -2   7  -1  199.18   12.20
   2  -7   1  200.48   11.80
   2  -7   1  217.88   11.70
  -3   7  -1   56.39    8.10
   3  -7   1   63.79    6.70
   3  -7   1   54.69    7.20
  -4   7  -1  319.27   18.70
   4  -7   1  320.57   17.20
   4  -7   1  340.97   18.10
  -5   7  -1  194.38   14.60
   5  -7   1  161.58   11.70
   5  -7   1  159.18   14.80
  -6   7  -1   65.39    8.50
   6  -7   1   88.19   11.30
   6  -7   1   54.79    7.00
   6   6  -1   44.90    6.50
   6   6  -1   71.29    9.60
   6   6  -1   51.39    7.10
  -6  -6   1   39.40    7.30
   5   6  -1  409.96   22.10
   5   6  -1  446.06   22.20
  -5  -6   1  410.06   22.60
   4   6  -1   11.40    3.70
   4   6  -1   11.50    3.50
  -4  -6   1    8.30    3.90
   3   6  -1    4.80    3.10
   3   6  -1    0.50    2.80
  -3  -6   1    1.30    2.90
   2   6  -1  445.76   22.60
   2   6  -1  472.95   23.10
  -2  -6   1  489.35   22.90
   1   6  -1 1870.11   87.29
   1   6  -1 1948.01   87.79
  -1  -6   1 2014.20   87.89
   0   6  -1   11.00    2.10
   0  -6   1   12.60    2.60
  -1   6  -1 2193.28   98.29
  -1   6  -1 2113.59   99.19
   1  -6   1 2264.67   99.19
   1  -6   1 2250.37   99.09
  -2   6  -1  520.65   25.10
   2  -6   1  535.65   24.90
   2  -6   1  490.85   25.30
  -3   6  -1 1787.12   83.49
   3  -6   1 1908.21   83.49
   3  -6   1 1804.82   82.79
  -4   6  -1    8.60    3.80
   4  -6   1   10.60    2.80
   4  -6   1    6.60    4.10
  -5   6  -1   36.80    6.00
   5  -6   1   56.29    9.10
   5  -6   1   36.50    5.00
  -6   6  -1  829.62   40.00
   6  -6   1  753.12   38.70
   6   5  -1  137.29   11.80
   6   5  -1  155.78   11.70
  -6  -5   1  146.49   12.10
   5   5  -1   36.50    5.40
   5   5  -1   35.80    4.80
  -5  -5   1   30.70    5.20
   4   5  -1  206.98   12.50
   4   5  -1  210.88   12.30
  -4  -5   1  212.08   12.40
   3   5  -1  152.48    9.80
   3   5  -1  166.18    9.80
  -3  -5   1  160.98    9.80
   2   5  -1  644.34   30.10
   2   5  -1  636.84   30.30
  -2  -5   1  656.03   30.30
   1   5  -1  995.00   48.10
   1   5  -1 1045.00   47.70
  -1  -5   1 1119.39   48.10
   0   5  -1  118.09    7.50
   0   5  -1  121.59    6.70
   0  -5   1  127.39    7.40
  -1   5  -1 3468.55  158.38
  -1   5  -1 3355.86  157.58
   1  -5   1 3741.33  158.38
   1  -5   1 3627.74  158.28
  -2   5  -1    3.00    2.00
   2  -5   1    0.80    2.10
   2  -5   1    2.00    2.60
  -3   5  -1 2330.27  110.79
   3  -5   1 2505.95  110.99
   3  -5   1 2541.35  110.59
  -4   5  -1  267.27   15.00
   4  -5   1  252.27   14.00
   4  -5   1  256.67   14.70
  -5   5  -1   41.30    5.90
   5  -5   1   56.89    7.50
   5  -5   1   54.99    6.80
  -6   5  -1    3.60    6.10
   6  -5   1   -2.30    5.00
   6  -5   1    3.10    3.90
   6  -5   1   -0.70    7.00
   7  -5   1   29.70    5.20
   7  -5   1   29.20    5.80
   6   4  -1  474.25   23.30
   6   4  -1  431.56   22.90
   6   4  -1  436.36   23.10
  -6  -4   1  448.66   23.40
   5   4  -1 1427.86   67.99
   5   4  -1 1492.25   67.99
  -5  -4   1 1541.95   68.09
   4   4  -1  687.53   33.30
  -4  -4   1  728.83   33.40
   3   4  -1  278.67   14.50
   3   4  -1  277.77   14.40
  -3  -4   1  286.77   13.20
  -3  -4   1  286.67   14.40
   2   4  -1    8.60    1.90
   2   4  -1   14.20    2.60
  -2  -4   1   16.40    2.50
   1   4  -1 4326.87  191.28
   1   4  -1 4143.99  191.58
  -1  -4   1 4433.26  191.58
   0   4  -1  187.18   10.10
   0   4  -1  192.68    9.50
   0  -4   1  202.68   10.00
  -1   4  -1  263.17   11.30
  -1   4  -1  223.48   12.20
   1  -4   1  244.08   12.10
   1  -4   1  245.18   12.10
  -2   4  -1 1425.46   67.49
   2  -4   1 1562.54   67.69
  -3   4  -1  431.06   22.00
   3  -4   1  468.15   21.80
   3  -4   1  459.65   22.10
  -4   4  -1   92.49    8.10
   4  -4   1   99.79    7.50
   4  -4   1  100.49    7.20
  -5   4  -1    2.40    3.80
   5  -4   1   -4.30    2.80
   5  -4   1   -1.40    3.60
  -6   4  -1    5.20    4.80
   6  -4   1    8.70    5.20
   6  -4   1   -0.90    3.80
   6  -4   1    0.70    3.50
   7  -4   1  229.88   16.90
   7  -4   1  232.88   13.80
   7   3  -1    3.80    4.70
   7   3  -1   -7.00    6.10
   7   3  -1    6.60    4.60
   6   3  -1  402.06   21.50
   6   3  -1  415.36   21.30
   6   3  -1  434.86   21.80
   5   3  -1  101.09    7.70
   5   3  -1   93.79    8.00
   5   3  -1  101.89    7.80
  -5  -3   1   91.59    7.50
   4   3  -1    6.70    2.70
   4   3  -1    6.30    2.70
  -4  -3   1    3.90    2.70
   3   3  -1  655.73   32.60
  -3  -3   1  755.92   32.70
   2   3  -1   69.39    5.10
   2   3  -1   69.09    5.30
  -2  -3   1   79.19    5.40
   1   3  -1  697.73   32.90
   1   3  -1  688.73   32.70
  -1  -3   1  777.52   32.90
   0   3  -1 2782.52  126.59
   0   3  -1 2698.83  126.29
   0  -3   1 3078.89  126.39
   0  -3   1 2810.52  126.59
  -2   3  -1 1119.99   54.09
   2  -3   1 1270.77   54.09
   2  -3   1 1198.58   54.29
  -3   3  -1 4456.85  210.18
   3  -3   1 4893.31  210.48
   3  -3   1 4798.02  210.08
  -4   3  -1   50.49    6.50
   4  -3   1   49.20    5.90
  -5   3  -1 2062.39   94.19
   5  -3   1 2187.88   93.79
   5  -3   1 2159.48   94.29
   5  -3   1 1885.21   92.39
   6  -3   1    0.50    3.20
   6  -3   1   -3.20    3.40
   6  -3   1   -6.70    4.30
   6  -3   1    7.10    3.10
   6  -3   1    3.60    2.00
   7  -3   1  106.29    9.50
   7  -3   1  127.79    9.90
   7  -3   1   92.69    7.40
   7  -3   1   99.49   14.70
   7   2  -1   17.60    4.70
   7   2  -1    1.20    5.70
   7   2  -1    7.90    4.20
   7   2  -1   10.30    5.90
   6   2  -1    0.60    3.70
   6   2  -1    8.60    3.40
   6   2  -1   15.00    3.90
   6   2  -1    3.00    3.70
   5   2  -1  105.49    8.00
   5   2  -1  114.59    7.30
   5   2  -1  110.29    8.00
   5   2  -1  109.29    8.90
   4   2  -1 4512.45  206.48
   4   2  -1 4384.76  206.38
   4   2  -1 4711.93  206.08
  -4  -2   1 4919.21  206.58
   3   2  -1  102.59    6.90
   3   2  -1  122.29    6.20
   3   2  -1  115.49    7.10
  -3  -2   1  111.49    6.90
   2   2  -1  641.44   27.60
   2   2  -1  587.24   28.10
   2   2  -1  582.14   28.20
  -2  -2   1  646.44   28.20
  -1   2  -1  299.47   14.90
  -1   2  -1  303.17   14.70
   1  -2   1  332.57   14.80
   1  -2   1  320.17   14.50
  -2   2  -1  396.46   19.60
  -2   2  -1  400.66   19.30
   2  -2   1  435.26   19.50
  -3   2  -1 2175.38   98.99
  -3   2  -1 2140.99   99.19
   3  -2   1 2377.66   98.89
   3  -2   1 2387.86   99.19
   3  -2   1 1948.91   98.09
  -4   2  -1    3.40    2.60
   4  -2   1    0.80    1.40
   4  -2   1   -0.20    3.90
   4  -2   1    1.80    1.80
   5  -2   1   91.59    6.70
   5  -2   1  104.89    7.20
   5  -2   1  103.49    8.40
   5  -2   1   86.39    5.90
   6  -2   1   -2.00    3.00
   6  -2   1    3.60    2.30
   6  -2   1    3.80    2.70
   6  -2   1    1.30    3.10
   6  -2   1    0.60    4.20
   7  -2   1  230.68   13.60
   7  -2   1  239.28   19.50
   7  -2   1  246.88   13.30
   7  -2   1  263.87   16.80
   7  -2   1  242.58   14.50
   7   1  -1   29.00    7.50
   7   1  -1   40.30    5.90
   7   1  -1   32.80    5.30
   7   1  -1   28.70    3.70
   7   1  -1   41.60    6.10
   6   1  -1  157.58    9.50
   6   1  -1  176.08   10.80
   6   1  -1  160.38   10.90
   6   1  -1  178.98   11.30
   6   1  -1  173.78   11.50
   5   1  -1  232.68   12.70
   5   1  -1  219.08   11.80
   5   1  -1  229.58   12.80
   5   1  -1  250.47   12.80
   5   1  -1  250.37   12.80
   4   1  -1 1325.97   58.59
   4   1  -1 1267.67   58.39
   4   1  -1 1340.77   58.29
   4   1  -1 1260.47   57.79
   4   1  -1 1250.57   58.29
   3   1  -1 1668.43   77.19
   3   1  -1 1693.93   77.59
   3   1  -1 1812.92   77.59
   3   1  -1 1676.03   77.69
  -3  -1   1 1808.02   77.69
   2   1  -1   29.80    3.50
   2   1  -1   30.30    2.80
   2   1  -1   34.40    2.50
  -2  -1   1   34.90    2.50
  -2  -1   1   32.80    3.40
  -1  -1   1 2623.84  116.69
  -3   1  -1   44.60    5.10
  -3   1  -1   41.30    4.70
   3  -1   1   45.60    4.20
   3  -1   1   44.90    3.40
   3  -1   1   44.90    3.90
  -4   1  -1  168.48   10.60
   4  -1   1  175.48    9.10
   4  -1   1  190.38    9.70
   4  -1   1  169.78    9.80
   4  -1   1  168.68    8.90
   5  -1   1  300.47   15.30
   5  -1   1  286.67   14.80
   5  -1   1  309.57   15.90
   5  -1   1  317.47   15.60
   5  -1   1  293.27   14.90
   6  -1   1  482.65   24.10
   6  -1   1  521.45   25.60
   6  -1   1  518.15   24.40
   6  -1   1  532.75   25.10
   6  -1   1  481.35   24.00
   7  -1   1   -7.50    3.50
   7  -1   1   -3.50    7.10
   7  -1   1   -2.40    3.50
   7  -1   1   -5.00    4.50
   7  -1   1    2.50    3.40
   7   0  -1   63.99    7.70
   7   0  -1   91.59   10.80
   7   0  -1  101.19    9.20
   7   0  -1   73.59   10.70
   7   0  -1   77.09    8.50
   6   0  -1  143.99    9.80
   6   0  -1  157.58   10.30
   6   0  -1  150.78   10.10
   6   0  -1  130.99    8.90
   6   0  -1  152.88   10.60
   5   0  -1   82.49    6.50
   5   0  -1   82.89    7.10
   5   0  -1   80.89    6.10
   5   0  -1   85.99    7.00
   5   0  -1   87.09    7.00
   4   0  -1 2196.88  101.09
   4   0  -1 2200.98  100.69
   4   0  -1 2149.88  100.79
   4   0  -1 2348.67  101.29
   4   0  -1 2370.86  101.19
   3   0  -1   54.29    4.30
   3   0  -1   51.39    4.30
   3   0  -1   46.10    4.70
   3   0  -1   42.60    3.80
   2   0  -1  101.09    6.00
   2   0  -1   97.79    5.60
   2   0  -1  112.19    5.90
  -2   0   1  112.59    5.70
  -3   0  -1  905.61   42.60
   3   0   1  869.51   41.80
   3   0   1  980.20   42.20
   3   0   1  979.30   42.50
   3   0   1  919.71   42.00
  -4   0  -1  374.56   18.90
   4   0   1  354.66   17.90
   4   0   1  406.26   18.30
   4   0   1  349.87   17.70
   4   0   1  401.96   18.60
  -5   0  -1  296.87   15.80
   5   0   1  302.07   14.90
   5   0   1  272.17   14.20
   5   0   1  300.97   15.20
   5   0   1  278.37   14.50
   5   0   1  281.47   14.30
   6   0   1    3.50    3.40
   6   0   1    1.40    2.40
   6   0   1    4.80    2.70
   6   0   1   -0.50    4.00
   6   0   1    4.70    2.70
   7   0   1  215.18   12.50
   7   0   1  209.48   12.10
   7   0   1  203.98   14.10
   7   0   1  186.28   11.90
   7   0   1  225.68   16.00
   7  -1  -1   16.10    3.80
   7  -1  -1   19.70    6.30
   7  -1  -1    5.30    5.70
   7  -1  -1   16.20    4.00
   7  -1  -1   26.30    4.60
   6  -1  -1  803.12   36.80
   6  -1  -1  765.82   36.60
   6  -1  -1  745.13   36.10
   6  -1  -1  764.82   36.40
   6  -1  -1  775.92   35.90
   5  -1  -1 2009.10   94.49
   5  -1  -1 2118.49   94.39
   5  -1  -1 1991.60   94.09
   5  -1  -1 2204.68   94.99
   5  -1  -1 2167.88   94.79
   4  -1  -1  111.79    7.60
   4  -1  -1  124.39    7.70
   4  -1  -1  119.09    7.50
   4  -1  -1  122.69    7.20
   3  -1  -1 2749.02  122.89
   3  -1  -1 2661.33  122.69
   3  -1  -1 2839.92  122.99
   0  -1  -1  790.62   36.00
   0  -1  -1  789.52   36.20
   0   1   1  830.72   36.20
   0   1   1  835.92   36.10
   0   1   1  803.12   36.20
  -3  -1  -1  995.00   44.00
  -3  -1  -1 1051.19   44.20
  -3  -1  -1  912.01   44.40
   3   1   1  913.41   44.20
   3   1   1  919.81   43.90
   3   1   1 1023.10   44.40
   3   1   1 1019.90   44.10
  -4  -1  -1  264.67   14.00
   4   1   1  272.57   13.50
   4   1   1  270.87   12.80
   4   1   1  277.27   13.60
   4   1   1  253.27   13.00
   4   1   1  263.17   13.30
  -5  -1  -1  267.27   14.80
   5   1   1  256.67   13.40
   5   1   1  284.37   13.90
   5   1   1  279.17   14.20
   5   1   1  257.87   13.10
   5   1   1  258.17   13.90
   6   1   1  184.18   11.20
   6   1   1  161.88   10.60
   6   1   1  165.38    9.70
   6   1   1  162.18    9.00
   6   1   1  153.68   10.50
   7   1   1   -3.00    6.40
   7   1   1   11.70    4.90
   7   1   1   12.70    4.00
   7   1   1   10.20    3.70
   7  -2  -1   90.29    8.90
   7  -2  -1   89.09    9.20
   7  -2  -1   85.79   12.90
   7  -2  -1   82.49   12.90
   7  -2  -1   75.29    7.80
   6  -2  -1   20.40    4.20
   6  -2  -1   13.90    4.70
   6  -2  -1   19.80    3.10
   6  -2  -1    8.40    3.50
   6  -2  -1   13.20    3.30
   5  -2  -1  229.78   13.60
   5  -2  -1  248.58   13.60
   5  -2  -1  252.77   12.60
   5  -2  -1  254.87   13.90
   5  -2  -1  260.07   13.50
   4  -2  -1    2.10    2.10
   4  -2  -1    4.00    2.40
   4  -2  -1    3.00    2.30
   3  -2  -1 2359.06   99.29
   3  -2  -1 2224.78   99.09
   3  -2  -1 2185.18   99.09
  -3   2   1 2071.89   99.19
   2  -2  -1 2088.39   91.29
  -2   2   1 1988.50   91.29
   1  -2  -1    4.80    1.60
   1  -2  -1    2.50    1.00
   1  -2  -1    2.90    1.20
  -1   2   1    0.80    1.30
   0  -2  -1 2964.00  128.59
   0  -2  -1 3008.90  128.69
   0   2   1 3001.60  128.69
   0   2   1 2607.24  128.79
  -2  -2  -1   16.40    2.10
  -2  -2  -1   22.70    3.00
  -2  -2  -1   18.90    2.80
   2   2   1   15.70    2.30
   2   2   1   19.60    2.80
  -3  -2  -1    2.00    1.80
  -3  -2  -1    2.30    1.50
  -3  -2  -1    3.50    1.70
   3   2   1    5.40    1.70
   3   2   1    2.20    1.80
   3   2   1    3.20    1.50
  -4  -2  -1 2783.12  121.39
  -4  -2  -1 2664.03  121.79
   4   2   1 2832.12  121.39
   4   2   1 2704.13  121.69
   4   2   1 2600.34  121.29
  -5  -2  -1   43.30    5.10
   5   2   1   44.30    5.80
   5   2   1   55.59    5.30
   5   2   1   47.60    5.30
   6   2   1    2.20    3.20
   6   2   1    2.40    3.40
   6   2   1    1.80    2.90
   7   2   1   72.09    7.90
   7   2   1   55.79    6.60
   7   2   1   62.59    8.70
   7  -3  -1   29.90    9.30
   7  -3  -1   23.20    8.00
   7  -3  -1   22.80    3.80
   7  -3  -1   28.10    4.70
   7  -3  -1   19.20    4.70
   6  -3  -1   23.20    4.10
   6  -3  -1   16.60    4.20
   6  -3  -1   18.00    5.00
   6  -3  -1   34.00    4.80
   6  -3  -1   19.90    3.50
   5  -3  -1   -1.00    2.90
   5  -3  -1    1.70    2.70
   5  -3  -1   -0.30    3.50
   5  -3  -1    3.40    2.00
   4  -3  -1  442.26   23.20
   4  -3  -1  451.65   22.00
   4  -3  -1  450.35   21.90
  -4   3   1  447.06   22.30
   3  -3  -1 2592.94  118.39
   3  -3  -1 2748.82  118.59
   3  -3  -1 2778.42  118.39
  -3   3   1 2447.46  118.49
   2  -3  -1 1491.75   65.19
   2  -3  -1 1528.55   65.89
   2  -3  -1 1430.26   65.99
  -2   3   1 1400.96   65.99
   1  -3  -1 1738.53   70.29
   1  -3  -1 1543.45   70.79
   1  -3  -1 1683.43   70.69
  -1   3   1 1406.66   70.29
  -1   3   1 1511.15   70.59
   0  -3  -1  748.03   33.80
   0  -3  -1  780.92   33.90
   0  -3  -1  745.13   33.60
   0   3   1  736.13   33.70
   0   3   1  722.83   33.70
  -2  -3  -1 1904.41   92.89
  -2  -3  -1 2347.67   93.29
  -2  -3  -1 2164.78   92.99
   2   3   1 2065.39   92.99
   2   3   1 1924.71   93.09
  -3  -3  -1    4.50    2.00
  -3  -3  -1    3.50    1.80
  -3  -3  -1    3.90    2.10
   3   3   1    0.10    1.80
   3   3   1    1.90    1.80
  -4  -3  -1 1080.09   45.90
  -4  -3  -1  960.20   45.90
   4   3   1  985.60   46.10
   4   3   1  998.10   45.50
   4   3   1  994.70   45.70
  -5  -3  -1    3.10    3.10
  -5  -3  -1   -2.30    2.80
   5   3   1    4.90    2.70
   5   3   1   -2.10    2.40
   5   3   1    4.50    3.10
   6   3   1    5.70    3.50
   6   3   1    1.80    3.60
   6   3   1   16.70    4.60
   7  -4  -1  661.43   31.10
   7  -4  -1  589.74   36.20
   7  -4  -1  615.24   29.10
   6  -4  -1  166.38    8.90
   6  -4  -1  162.08   12.60
   6  -4  -1  167.78   11.40
   6  -4  -1  141.69   11.80
   5  -4  -1   34.60    4.40
   5  -4  -1   50.39    7.30
   5  -4  -1   48.70    7.20
   5  -4  -1   41.10    6.30
  -5   4   1   43.10    5.50
   4  -4  -1  510.35   25.10
   4  -4  -1  524.65   24.70
   4  -4  -1  518.35   25.20
  -4   4   1  496.95   25.40
   3  -4  -1 5993.70  271.87
   3  -4  -1 6311.67  271.77
   3  -4  -1 6171.38  270.77
  -3   4   1 5942.41  271.97
   2  -4  -1 2094.59   89.79
   2  -4  -1 2088.89   90.49
   2  -4  -1 1950.20   90.69
  -2   4   1 1930.81   90.59
   1  -4  -1   78.79    5.90
   1  -4  -1   87.19    5.30
   1  -4  -1   90.39    4.80
  -1   4   1   81.59    4.90
  -1   4   1   80.09    5.60
   0  -4  -1  859.91   37.70
   0  -4  -1  822.42   37.50
   0  -4  -1  878.21   37.40
   0   4   1  787.22   37.30
   0   4   1  781.52   37.30
  -1  -4  -1  119.89    6.80
  -1  -4  -1  127.29    7.00
  -1  -4  -1  119.69    6.40
   1   4   1  113.89    6.90
  -2  -4  -1   59.39    4.70
  -2  -4  -1   58.99    4.60
   2   4   1   61.39    4.80
   2   4   1   57.09    4.90
  -3  -4  -1  204.08   11.20
  -3  -4  -1  233.78   11.70
  -3  -4  -1  236.48   11.70
   3   4   1  216.28   11.80
   3   4   1  214.48   11.60
  -4  -4  -1  137.29    8.30
  -4  -4  -1  115.49    8.00
   4   4   1  122.29    8.20
   4   4   1  132.79    8.70
  -5  -4  -1  332.57   17.50
  -5  -4  -1  319.77   17.20
   5   4   1  335.77   17.00
   5   4   1  329.87   17.80
   5   4   1  342.77   16.70
  -6  -4  -1   57.99    8.60
   6   4   1   77.69    8.90
   6   4   1   69.19    7.80
   7  -5  -1    6.80    5.10
   7  -5  -1   16.80    5.20
   6  -5  -1  238.68   16.80
   6  -5  -1  246.08   15.20
   6  -5  -1  255.37   17.70
   5  -5  -1  171.68   12.50
   5  -5  -1  215.58   12.30
   5  -5  -1  197.08   11.70
  -5   5   1  179.48   13.00
   4  -5  -1  466.05   22.70
   4  -5  -1  480.65   23.20
   4  -5  -1  437.36   23.00
  -4   5   1  447.66   23.40
   3  -5  -1    0.10    1.90
   3  -5  -1    2.10    1.30
   3  -5  -1    0.20    2.60
  -3   5   1    0.10    2.50
   2  -5  -1  100.79    5.20
   2  -5  -1   87.69    6.90
   2  -5  -1   96.09    6.20
  -2   5   1   85.49    6.90
   1  -5  -1 3666.53  162.08
   1  -5  -1 3781.12  161.38
  -1   5   1 3399.76  161.38
  -1   5   1 3669.93  161.98
   0  -5  -1   48.00    4.00
   0  -5  -1   39.00    4.80
   0  -5  -1   49.50    4.30
   0   5   1   49.90    4.10
   0   5   1   43.40    4.00
  -1  -5  -1  718.73   31.90
  -1  -5  -1  751.92   31.70
  -1  -5  -1  650.03   31.30
   1   5   1  637.84   31.60
   1   5   1  681.83   31.30
  -2  -5  -1  833.22   45.60
  -2  -5  -1 1043.70   44.20
   2   5   1  994.70   44.10
   2   5   1  969.80   44.20
  -3  -5  -1 3112.29  135.49
  -3  -5  -1 3203.08  135.49
  -3  -5  -1 2804.22  134.79
   3   5   1 3000.00  135.39
   3   5   1 2998.60  135.49
  -4  -5  -1  376.96   18.30
  -4  -5  -1  329.57   17.60
   4   5   1  368.56   18.60
   4   5   1  363.66   18.10
  -5  -5  -1    6.80    4.10
  -5  -5  -1    3.70    3.00
   5   5   1    4.00    3.50
   5   5   1    1.30    2.80
  -6  -5  -1  330.37   19.50
   6   5   1  378.66   18.50
   6   5   1  339.27   19.30
   6   5   1  321.17   18.50
   6  -6  -1  137.69   12.00
  -6   6   1  135.59   14.10
   5  -6  -1   55.89    9.10
   5  -6  -1   59.29    7.60
   5  -6  -1   55.39    8.70
  -5   6   1   45.30    5.70
   4  -6  -1  424.56   21.40
   4  -6  -1  421.26   21.00
   4  -6  -1  395.96   21.60
  -4   6   1  416.16   22.00
   3  -6  -1  524.45   26.70
   3  -6  -1  568.64   26.10
  -3   6   1  534.35   26.70
   2  -6  -1  365.46   18.50
   2  -6  -1  353.96   18.60
   2  -6  -1  379.96   16.80
  -2   6   1  363.46   18.20
  -2   6   1  340.57   16.80
   1  -6  -1 2782.62  121.99
   1  -6  -1 2763.42  121.09
   1  -6  -1 2586.04  122.69
  -1   6   1 2791.72  121.89
  -1   6   1 2657.93  121.09
   0  -6  -1 2486.85  114.79
   0  -6  -1 2695.33  114.49
   0  -6  -1 2664.53  114.19
   0   6   1 2372.16  114.09
   0   6   1 2555.04  114.39
  -1  -6  -1  149.79    9.90
  -1  -6  -1  154.98    8.70
  -1  -6  -1  163.58    8.80
   1   6   1  155.98    9.10
   1   6   1  158.28    8.50
  -2  -6  -1   -3.90    2.10
  -2  -6  -1   -0.60    2.10
   2   6   1    3.60    2.50
   2   6   1    0.50    2.70
  -3  -6  -1  774.12   34.60
  -3  -6  -1  789.62   34.70
  -3  -6  -1  663.13   33.60
   3   6   1  715.43   34.60
  -4  -6  -1   -0.10    2.60
  -4  -6  -1   -2.80    3.60
   4   6   1    1.80    3.10
   4   6   1    0.30    3.50
  -5  -6  -1   68.99    9.60
  -5  -6  -1   77.39    7.30
   5   6   1   82.39    8.80
   5   6   1   77.19    7.60
   5   6   1   67.79    9.20
   6  -7  -1   83.49   11.10
  -6   7   1   67.39    8.30
   5  -7  -1  312.27   19.30
   5  -7  -1  281.57   17.90
   5  -7  -1  274.27   18.70
  -5   7   1  303.27   18.90
   4  -7  -1  524.35   27.20
   4  -7  -1  531.15   26.40
   4  -7  -1  543.15   27.10
  -4   7   1  533.65   27.40
   3  -7  -1  122.89    6.90
   3  -7  -1  130.69   10.40
   3  -7  -1  138.49    8.80
  -3   7   1  128.99   10.30
   2  -7  -1    6.90    3.60
   2  -7  -1    5.50    2.60
   2  -7  -1   13.80    2.10
  -2   7   1   12.20    2.00
  -2   7   1    8.70    3.10
   1  -7  -1  165.68   10.10
   1  -7  -1  154.68    8.80
   1  -7  -1  158.28    9.60
  -1   7   1  164.48    9.90
  -1   7   1  166.58    8.70
   0  -7  -1 2055.09   85.99
   0  -7  -1 1891.31   86.29
   0  -7  -1 1980.40   86.59
   0   7   1 1840.32   86.09
   0   7   1 1792.52   85.89
  -1  -7  -1    2.50    2.40
  -1  -7  -1   -4.00    2.20
  -1  -7  -1    0.10    2.90
   1   7   1    0.10    2.50
   1   7   1    0.60    1.80
  -2  -7  -1   85.19    7.20
  -2  -7  -1   82.59    7.40
  -2  -7  -1   80.39    5.80
   2   7   1   71.29    7.10
   2   7   1   87.29    5.90
  -3  -7  -1   -0.30    2.40
  -3  -7  -1   -5.80    3.30
   3   7   1    3.80    3.30
   3   7   1   -1.00    3.70
  -4  -7  -1  399.86   20.20
  -4  -7  -1  436.46   22.00
   4   7   1  421.76   21.70
   4   7   1  423.96   22.00
  -5  -7  -1  384.16   19.40
  -5  -7  -1  389.36   21.50
   5   7   1  382.16   21.80
   5   7   1  403.06   21.20
   5   7   1  397.06   19.90
   5  -8  -1   -0.10    4.80
  -5   8   1   -9.50    5.40
   4  -8  -1   44.10    5.90
  -4   8   1   34.60    6.00
   3  -8  -1  119.09    8.60
   3  -8  -1  100.79    9.40
   3  -8  -1  107.39   10.40
  -3   8   1  111.19   10.30
   2  -8  -1 1677.53   78.19
   2  -8  -1 1734.03   76.59
   2  -8  -1 1708.33   77.89
  -2   8   1 1722.73   76.69
  -2   8   1 1694.33   78.09
   1  -8  -1   60.99    5.60
   1  -8  -1   62.99    6.60
   1  -8  -1   60.59    7.60
  -1   8   1   64.89    7.30
  -1   8   1   70.99    5.70
   0  -8  -1  615.44   26.80
   0  -8  -1  555.14   27.40
   0  -8  -1  565.84   27.20
   0   8   1  537.75   26.70
   0   8   1  550.64   27.10
  -1  -8  -1 1466.35   63.09
  -1  -8  -1 1341.07   62.69
  -1  -8  -1 1341.07   63.39
   1   8   1 1433.66   62.89
   1   8   1 1327.97   62.99
  -2  -8  -1  575.54   27.30
  -2  -8  -1  565.94   27.00
  -2  -8  -1  524.25   25.80
   2   8   1  545.15   27.20
   2   8   1  568.44   26.30
  -3  -8  -1   64.19    9.00
  -3  -8  -1   59.99    5.50
   3   8   1   59.29    6.10
  -4  -8  -1   29.00    6.20
  -4  -8  -1   41.10    6.40
   4   8   1   41.30    5.90
   5  -9  -1  226.18   16.90
  -5   9   1  250.37   17.90
   4  -9  -1  319.97   20.70
   4  -9  -1  284.97   20.20
   4  -9  -1  326.27   19.90
  -4   9   1  330.17   19.80
   3  -9  -1   -1.60    4.70
   3  -9  -1   -2.10    2.20
   3  -9  -1    1.40    4.80
   3  -9  -1   -1.80    5.30
  -3   9   1   -2.80    4.60
   2  -9  -1  383.26   20.20
   2  -9  -1  369.76   20.90
   2  -9  -1  363.86   18.20
  -2   9   1  386.96   20.50
  -2   9   1  375.36   18.30
   1  -9  -1  343.07   18.90
   1  -9  -1  366.46   17.50
   1  -9  -1  334.37   18.60
  -1   9   1  353.46   18.90
  -1   9   1  353.36   17.60
   0  -9  -1  382.26   19.80
   0  -9  -1  391.46   19.80
   0  -9  -1  394.26   19.30
   0   9   1  364.06   19.70
   0   9   1  372.96   19.30
  -1  -9  -1  359.16   19.00
  -1  -9  -1  372.56   19.40
  -1  -9  -1  387.66   20.00
   1   9   1  394.86   19.30
   1   9   1  377.06   19.40
  -2  -9  -1   45.50    5.80
  -2  -9  -1   57.39    8.50
   2   9   1   44.20    6.50
   2   9   1   59.59    8.40
  -3  -9  -1    2.50    5.30
  -3  -9  -1    5.60    3.00
   3   9   1    0.10    4.70
   3   9   1   -5.30    3.10
   4 -10  -1   11.60    6.10
  -4  10   1    3.30    6.20
   3 -10  -1   49.80    7.00
   3 -10  -1   55.39    7.90
  -3  10   1   77.49   11.30
   2 -10  -1    4.50    3.50
   2 -10  -1    1.70    9.20
  -2  10   1    7.10    2.70
  -2  10   1   -0.40    4.80
   1 -10  -1  507.45   26.10
   1 -10  -1  477.65   24.40
  -1  10   1  528.15   26.10
  -1  10   1  505.95   24.60
   0 -10  -1   37.90    4.80
   0 -10  -1   29.20    6.50
   0 -10  -1   41.50    5.50
   0  10   1   45.50    5.20
   0  10   1   67.69    8.70
  -1 -10  -1  136.69   15.10
  -1 -10  -1  123.79    9.60
   1  10   1  137.09   11.00
   1  10   1  139.29   10.70
  -2 -10  -1  242.38   14.20
   2  10   1  279.97   15.20
   2  10   1  278.17   16.30
   2 -11  -1  108.89   13.40
  -2  11   1  105.49   13.20
  -2  11   1  106.59    8.70
   1 -11  -1  192.38   18.30
  -1  11   1  190.88   12.20
   0 -11  -1  299.97   18.10
   0  11   1  302.57   18.60
   0  11   1  314.97   17.30
   0  11  -2   75.99   10.40
   0  11  -2   48.40    5.60
   0 -11   2   49.50    6.40
  -1  11  -2   18.10    5.00
  -1  11  -2   20.00    3.80
   1 -11   2   23.10    6.00
  -2  11  -2   26.90    6.60
   2 -11   2   38.60    7.10
   2  10  -2   24.00    5.00
  -2 -10   2   25.90    4.10
   1  10  -2   29.60    5.10
   1  10  -2   42.10    5.40
  -1 -10   2   45.80    5.80
   0  10  -2 1281.27   58.79
   0  10  -2 1280.77   60.09
   0 -10   2 1260.67   61.09
   0 -10   2 1318.37   58.89
  -1  10  -2  320.87   16.20
   1 -10   2  336.17   18.20
   1 -10   2  311.57   20.50
  -2  10  -2   95.69   10.90
   2 -10   2   76.49    9.30
   2 -10   2   70.59   10.20
  -3  10  -2  695.23   35.10
   3 -10   2  670.03   34.10
  -4  10  -2   44.50    7.90
   4   9  -2  257.97   17.40
   4   9  -2  275.87   17.70
   3   9  -2   27.10    5.90
   3   9  -2   30.90    5.00
   2   9  -2   38.40    5.10
   2   9  -2   38.90    6.00
  -2  -9   2   39.50    6.30
   1   9  -2  118.99    9.00
  -1  -9   2  109.89    7.30
  -1  -9   2  125.49   10.10
   0   9  -2  237.08   13.90
   0   9  -2  225.08   12.50
   0  -9   2  237.78   13.70
   0  -9   2  220.28   12.60
  -1   9  -2   10.00    2.60
  -1   9  -2    5.00    3.80
   1  -9   2   12.70    4.00
   1  -9   2    1.10    3.70
  -2   9  -2  249.08   15.20
   2  -9   2  222.28   14.40
   2  -9   2  240.28   14.60
  -3   9  -2   30.00    6.00
   3  -9   2   35.50    6.00
   3  -9   2   29.90    5.50
  -4   9  -2    3.60    5.10
   4  -9   2   -3.90    5.40
   4  -9   2    2.80    6.60
   4   8  -2    9.30    5.30
   4   8  -2   12.00    4.90
  -4  -8   2    4.30    6.10
   3   8  -2  293.37   16.80
   3   8  -2  317.97   17.80
  -3  -8   2  284.07   17.40
   2   8  -2   99.29    9.80
   2   8  -2   99.69    8.50
  -2  -8   2   98.39    9.30
   1   8  -2    4.50    3.90
   1   8  -2    1.80    2.90
  -1  -8   2    0.50    2.70
  -1  -8   2    5.10    2.30
   0   8  -2    2.10    3.00
   0   8  -2    5.10    2.00
   0  -8   2   -0.10    2.80
   0  -8   2    1.70    3.40
  -1   8  -2  767.52   34.90
  -1   8  -2  749.42   36.40
   1  -8   2  755.42   35.70
   1  -8   2  780.12   36.20
  -2   8  -2 1274.07   61.69
   2  -8   2 1353.76   61.39
   2  -8   2 1373.36   61.39
  -3   8  -2  455.95   23.80
   3  -8   2  448.86   22.60
   3  -8   2  436.36   23.10
  -4   8  -2    2.30    4.30
   4  -8   2    3.80    3.70
   4  -8   2   -4.40    4.80
  -5   8  -2   94.09   12.80
   5  -8   2   78.09   11.10
   5   7  -2  312.77   18.20
   5   7  -2  303.97   18.10
  -5  -7   2  276.47   18.60
   4   7  -2  182.68   14.00
   4   7  -2  190.68   13.00
  -4  -7   2  210.18   13.00
   3   7  -2   51.59    8.10
   3   7  -2   37.00    5.00
  -3  -7   2   45.60    6.90
   2   7  -2  323.67   17.70
   2   7  -2  311.87   16.80
  -2  -7   2  345.67   17.30
   1   7  -2 3987.30  179.98
   1   7  -2 3811.02  179.28
  -1  -7   2 4101.69  178.68
  -1  -7   2 4172.18  179.88
   0   7  -2 1480.05   70.29
   0  -7   2 1576.24   71.19
   0  -7   2 1635.44   70.49
  -1   7  -2    3.10    2.50
  -1   7  -2    6.30    1.90
   1  -7   2    7.10    2.50
   1  -7   2    4.00    2.70
  -2   7  -2  821.52   40.20
   2  -7   2  884.41   40.00
   2  -7   2  852.81   39.70
  -3   7  -2   -0.10    3.30
   3  -7   2   -0.40    2.90
   3  -7   2   -4.30    3.60
  -4   7  -2  127.19   11.30
   4  -7   2  126.29    9.50
   4  -7   2  119.49   10.30
  -5   7  -2    0.10    4.60
   5  -7   2    2.70    3.70
   5  -7   2    9.50    6.90
  -6   7  -2   11.80    6.70
   6  -7   2   10.70    5.70
   6   6  -2   17.60    4.80
   6   6  -2   19.20    4.50
  -6  -6   2    7.60    7.80
   5   6  -2  967.70   46.10
   5   6  -2  981.30   45.90
  -5  -6   2  962.80   46.10
   4   6  -2   35.90    5.00
   4   6  -2   37.40    5.30
  -4  -6   2   41.60    4.70
   3   6  -2  147.09    9.90
   3   6  -2  151.48   10.70
  -3  -6   2  161.08   10.30
   2   6  -2  525.65   27.00
   2   6  -2  539.85   26.40
  -2  -6   2  583.74   25.80
  -2  -6   2  583.34   26.90
   1   6  -2  446.76   22.10
   1   6  -2  433.16   21.30
  -1  -6   2  442.56   21.70
  -1  -6   2  472.65   20.60
   0   6  -2   64.99    6.10
   0   6  -2   71.89    4.90
   0  -6   2   62.69    4.90
  -1   6  -2    2.30    1.40
  -1   6  -2    0.90    2.20
   1  -6   2   -1.30    2.00
   1  -6   2   -1.80    2.30
  -2   6  -2  633.04   31.10
   2  -6   2  657.33   30.90
   2  -6   2  670.43   30.70
  -3   6  -2  136.49    9.80
   3  -6   2  142.29    9.30
   3  -6   2  116.49   10.90
  -4   6  -2  679.23   33.70
   4  -6   2  702.83   32.30
   4  -6   2  682.13   33.50
  -5   6  -2  102.59   11.40
   5  -6   2  114.29    8.80
   5  -6   2  119.59   11.20
  -6   6  -2    9.00    6.20
   6  -6   2    7.30    4.80
   6   5  -2   35.20    4.80
   6   5  -2   53.69    9.40
  -6  -5   2   37.80    6.90
   5   5  -2   17.30    4.10
   5   5  -2   18.50    5.40
  -5  -5   2   19.10    4.50
   4   5  -2  287.97   15.80
   4   5  -2  281.17   15.40
  -4  -5   2  291.67   15.60
   3   5  -2 2076.39   96.19
   3   5  -2 2040.20   96.39
  -3  -5   2 2287.57   96.49
   2   5  -2  125.99    8.20
   2   5  -2  116.69    7.60
  -2  -5   2  133.99    6.90
  -2  -5   2  119.59    8.70
   1   5  -2 1866.51   88.49
   1   5  -2 1858.71   88.09
  -1  -5   2 2082.29   87.49
  -1  -5   2 2057.19   88.49
   0   5  -2 1441.36   66.49
   0   5  -2 1427.96   67.09
   0  -5   2 1496.75   66.59
   0  -5   2 1574.94   67.09
  -1   5  -2 3578.54  167.18
  -1   5  -2 3601.34  166.18
   1  -5   2 3908.81  166.98
   1  -5   2 3888.21  166.98
  -2   5  -2 1949.90   92.39
   2  -5   2 2140.99   92.39
   2  -5   2 2058.39   91.99
  -3   5  -2  769.02   37.70
   3  -5   2  837.72   37.00
   3  -5   2  803.42   37.70
  -4   5  -2 2799.72  133.29
   4  -5   2 2993.70  132.29
   4  -5   2 3076.99  133.39
  -5   5  -2  138.79   11.60
   5  -5   2  134.99    9.70
   5  -5   2  138.79   10.50
  -6   5  -2  100.89   12.80
   6  -5   2   87.09   12.10
   6  -5   2   86.29   11.90
   6   4  -2   12.30    4.40
   6   4  -2    8.30    4.50
   6   4  -2   13.20    4.30
  -6  -4   2    4.10    4.90
   5   4  -2   87.09    8.60
   5   4  -2   94.59    8.90
  -5  -4   2   93.99    8.70
   4   4  -2  433.86   21.60
   4   4  -2  417.56   21.70
  -4  -4   2  462.65   21.70
   3   4  -2  206.68   11.60
   3   4  -2  199.28   11.20
  -3  -4   2  214.08   11.40
   2   4  -2  152.48    9.40
   2   4  -2  162.98    9.20
  -2  -4   2  177.08    8.50
  -2  -4   2  177.28    9.50
   1   4  -2 1054.49   47.20
   1   4  -2  994.00   46.90
  -1  -4   2 1063.99   47.20
   0   4  -2  182.78   10.00
   0   4  -2  182.58    9.40
   0  -4   2  209.08    9.50
   0  -4   2  191.88    9.90
  -1   4  -2 1662.13   77.59
  -1   4  -2 1808.02   76.79
   1  -4   2 1729.83   77.39
   1  -4   2 1700.43   77.49
  -2   4  -2 1900.91   90.49
   2  -4   2 2075.09   90.19
   2  -4   2 2062.99   90.59
  -3   4  -2 1288.57   60.79
   3  -4   2 1317.47   61.09
   3  -4   2 1389.96   60.09
  -4   4  -2   22.60    3.70
   4  -4   2   18.10    3.80
   4  -4   2   25.40    3.20
  -5   4  -2  120.79   10.30
   5  -4   2  104.49    8.60
   5  -4   2  119.79    9.20
  -6   4  -2   -3.70    4.00
   6  -4   2   -2.30    6.00
   7  -4   2  299.37   15.80
   7  -4   2  292.67   17.40
   7   3  -2  194.88   13.40
   7   3  -2  210.08   17.60
   7   3  -2  195.58   16.20
   6   3  -2   78.89    8.80
   6   3  -2   70.49    8.00
   6   3  -2   72.69    9.20
   5   3  -2    2.30    3.70
   5   3  -2   -1.20    2.40
   5   3  -2   -1.70    3.10
  -5  -3   2   -3.10    2.90
   4   3  -2   63.69    6.60
   4   3  -2   70.09    6.40
   4   3  -2   70.69    4.70
   3   3  -2 5711.93  262.67
   3   3  -2 5816.22  262.77
  -3  -3   2 6184.78  262.87
   2   3  -2  104.59    7.10
   2   3  -2  104.09    6.60
  -2  -3   2  120.09    7.00
  -2  -3   2  122.79    6.10
   1   3  -2  500.85   23.30
   0   3  -2  582.54   28.80
   0  -3   2  641.94   28.50
   0  -3   2  669.53   28.90
  -1   3  -2 1770.62   83.49
   1  -3   2 1834.12   83.29
   1  -3   2 1992.10   83.59
  -2   3  -2 5040.50  227.48
  -2   3  -2 4912.51  227.58
   2  -3   2 5294.97  227.58
   2  -3   2 5193.68  226.98
  -3   3  -2  413.96   21.00
  -3   3  -2  409.36   21.50
   3  -3   2  482.55   20.90
   3  -3   2  436.66   21.20
  -4   3  -2 1153.68   54.29
   4  -3   2 1216.48   54.29
   4  -3   2 1166.98   55.79
  -5   3  -2  261.77   15.00
   5  -3   2  267.97   14.70
   5  -3   2  228.78   12.20
   5  -3   2  266.97   14.10
  -6   3  -2    8.90    4.20
   6  -3   2    8.30    3.60
   6  -3   2    5.00    3.00
   6  -3   2   -0.20    5.40
   6  -3   2    3.60    2.10
   7  -3   2  128.19    7.80
   7  -3   2  131.39   10.90
   7  -3   2  126.09    8.60
   7  -3   2  124.79   15.70
   7   2  -2    0.80    5.30
   7   2  -2    3.10    6.60
   7   2  -2   12.40    4.90
   7   2  -2    8.60    4.40
   6   2  -2   19.60    3.70
   6   2  -2   28.50    4.70
   6   2  -2   25.20    5.00
   6   2  -2   20.00    4.70
   5   2  -2   77.89    5.50
   5   2  -2   60.29    7.10
   5   2  -2   70.19    6.90
   5   2  -2   77.99    7.30
   5   2  -2   75.19    6.00
   4   2  -2 6024.80  250.97
   4   2  -2 5614.04  251.57
   4   2  -2 5555.24  250.67
   4   2  -2 5250.67  251.27
  -4  -2   2 5782.42  251.57
   3   2  -2  829.52   36.80
   3   2  -2  785.32   37.60
   3   2  -2  779.72   36.80
  -3  -2   2  857.61   36.80
  -3  -2   2  832.82   37.60
   2   2  -2 3167.48  142.99
   2   2  -2 2850.71  142.49
  -2  -2   2 3379.56  142.49
  -2  -2   2 3427.86  142.99
   0   2  -2 2659.03  121.59
   0   2  -2 2773.62  121.49
   0  -2   2 2691.53  121.49
   0  -2   2 2810.92  121.59
  -1   2  -2  899.71   45.60
  -1   2  -2  987.70   45.70
   1  -2   2 1101.99   45.70
   1  -2   2 1058.99   45.30
  -2   2  -2  382.96   19.20
  -2   2  -2  366.66   18.80
   2  -2   2  431.26   18.30
   2  -2   2  418.86   19.10
  -3   2  -2 6971.90  319.27
  -3   2  -2 7074.99  318.97
   3  -2   2 7261.07  319.17
   3  -2   2 7390.46  318.77
  -4   2  -2  106.19    8.50
  -4   2  -2  107.59    7.90
   4  -2   2  122.59    7.20
   4  -2   2  110.39    7.30
   4  -2   2  106.09    6.00
  -5   2  -2  289.37   15.80
   5  -2   2  300.97   15.90
   5  -2   2  310.07   15.30
   5  -2   2  280.47   14.10
   5  -2   2  280.47   14.40
   6  -2   2  316.07   16.10
   6  -2   2  282.87   14.60
   6  -2   2  296.17   17.30
   6  -2   2  283.37   14.50
   7  -2   2   22.00    5.90
   7  -2   2   18.70    3.80
   7  -2   2   21.50    4.40
   7  -2   2   16.50    3.30
   7   1  -2    4.10    3.00
   7   1  -2    8.20    6.00
   7   1  -2    2.60    5.30
   7   1  -2    3.10    5.30
   7   1  -2    5.50    4.60
   6   1  -2  283.07   14.50
   6   1  -2  297.67   16.10
   6   1  -2  277.57   15.50
   6   1  -2  266.57   15.50
   6   1  -2  301.07   16.10
   5   1  -2  528.05   26.50
   5   1  -2  580.54   26.90
   5   1  -2  546.35   25.90
   5   1  -2  552.34   27.00
   5   1  -2  579.14   26.50
   4   1  -2   -2.30    1.60
   4   1  -2   -1.80    2.10
   4   1  -2   -1.90    2.50
   3   1  -2 1313.97   61.39
   3   1  -2 1374.46   61.59
   3   1  -2 1319.07   61.89
  -3  -1   2 1398.96   61.39
  -3  -1   2 1450.25   61.99
  -2  -1   2 7283.77  323.37
   1   1  -2 1803.12   83.49
  -1  -1   2 1911.61   83.39
  -1  -1   2 1900.91   83.49
   0   1  -2 1588.34   69.09
   0   1  -2 1562.44   68.99
   0  -1   2 1521.05   69.09
   0  -1   2 1527.05   68.99
  -2   1  -2 2446.36  103.39
  -2   1  -2 2232.08  103.99
  -2   1  -2 2289.47  103.69
   2  -1   2 2004.90  103.49
   2  -1   2 2494.85  103.69
   2  -1   2 2481.85  103.99
  -3   1  -2    4.20    2.00
  -3   1  -2    5.30    2.60
  -3   1  -2    7.00    1.50
   3  -1   2    6.40    1.40
   3  -1   2    4.60    1.50
   3  -1   2    7.30    2.00
   3  -1   2    5.00    1.90
  -4   1  -2   19.90    3.80
  -4   1  -2   33.20    4.80
   4  -1   2   23.30    3.40
   4  -1   2   28.10    3.90
   4  -1   2   21.60    3.30
  -5   1  -2  892.41   40.80
   5  -1   2  933.31   40.40
   5  -1   2  810.62   41.60
   5  -1   2  816.72   38.80
   5  -1   2  821.32   39.00
   6  -1   2   -4.00    4.40
   6  -1   2    2.60    2.40
   6  -1   2    0.60    3.30
   6  -1   2   -2.50    2.20
   6  -1   2    1.10    3.00
   7  -1   2   21.50    4.00
   7  -1   2   20.80    9.40
   7  -1   2   24.30    4.00
   7  -1   2   19.00    5.30
   7   0  -2   21.90    4.30
   7   0  -2   31.80    6.20
   7   0  -2   29.50    5.40
   7   0  -2   21.90    6.30
   7   0  -2   24.60    4.10
   6   0  -2   36.30    5.00
   6   0  -2   35.30    4.90
   6   0  -2   42.80    5.80
   6   0  -2   29.10    4.80
   6   0  -2   36.50    4.20
   5   0  -2  145.09    9.20
   5   0  -2  141.19    9.70
   5   0  -2  151.68    9.60
   5   0  -2  153.58    8.90
   5   0  -2  155.18    9.50
   4   0  -2   -0.60    2.50
   4   0  -2   -1.20    2.30
   4   0  -2    2.30    1.90
   4   0  -2   -0.10    2.00
   3   0  -2  499.55   23.00
   3   0  -2  473.75   22.90
   3   0  -2  467.95   23.20
  -3   0   2  532.15   22.90
   2   0  -2 1827.52   84.39
   2   0  -2 1883.01   84.19
  -2   0   2 1950.40   84.19
   1   0  -2   11.90    1.70
   1   0  -2    9.80    1.60
  -2   0  -2  158.38    9.10
  -2   0  -2  180.28    8.50
  -2   0  -2  174.58    8.60
   2   0   2  172.68    8.90
   2   0   2  161.48    8.50
   2   0   2  190.58    8.50
  -3   0  -2 2921.51  124.49
  -3   0  -2 2670.43  124.99
  -3   0  -2 2654.13  124.49
   3   0   2 2869.61  124.89
   3   0   2 2673.83  124.39
   3   0   2 2873.91  123.99
   3   0   2 2880.41  124.49
  -4   0  -2 2806.62  127.09
   4   0   2 2658.43  125.69
   4   0   2 3018.30  126.79
   4   0   2 2701.63  126.09
   4   0   2 2947.61  126.29
  -5   0  -2  617.14   30.00
   5   0   2  568.04   28.10
   5   0   2  662.43   28.90
   5   0   2  641.54   29.50
   5   0   2  583.44   28.60
  -6   0  -2  631.94   31.70
   6   0   2  583.34   29.20
   6   0   2  638.04   29.70
   6   0   2  599.94   29.90
   6   0   2  664.03   31.10
   6   0   2  691.23   30.50
   7   0   2   33.40    4.30
   7   0   2   39.10    5.60
   7   0   2   52.79    7.50
   7   0   2   39.60    9.50
   7  -1  -2  217.28   12.70
   7  -1  -2  195.98   13.00
   7  -1  -2  216.28   13.80
   7  -1  -2  202.88   16.50
   7  -1  -2  192.08   14.60
   6  -1  -2  266.17   15.70
   6  -1  -2  278.47   14.70
   6  -1  -2  283.17   15.00
   6  -1  -2  274.67   15.70
   6  -1  -2  288.57   15.80
   5  -1  -2  148.19   10.00
   5  -1  -2  158.58    9.90
   5  -1  -2  155.38    9.40
   5  -1  -2  150.58    9.70
   4  -1  -2  459.65   23.20
   4  -1  -2  514.15   23.30
   4  -1  -2  475.85   22.90
   4  -1  -2  481.65   23.20
   3  -1  -2 1885.71   83.49
   3  -1  -2 1828.82   83.29
   1  -1  -2  574.24   27.30
  -1   1   2  628.14   27.30
   0   1   2   41.20    3.00
   0   1   2   45.80    3.10
  -1  -1  -2 1397.66   63.19
  -1  -1  -2 1428.06   63.09
  -1  -1  -2 1412.06   62.89
   1   1   2 1424.06   63.19
   1   1   2 1414.76   63.09
  -2  -1  -2 3850.71  159.18
  -2  -1  -2 3248.18  159.28
   2   1   2 3472.35  159.18
   2   1   2 3797.32  158.88
   2   1   2 3589.84  158.78
   2   1   2 3513.35  158.88
  -3  -1  -2 1073.59   52.69
  -3  -1  -2 1241.98   52.49
   3   1   2 1278.57   52.19
   3   1   2 1108.49   52.39
   3   1   2 1005.10   51.99
   3   1   2 1264.67   52.79
  -4  -1  -2  495.65   25.30
   4   1   2  514.45   24.70
   4   1   2  563.84   24.50
   4   1   2  561.74   25.10
   4   1   2  492.55   24.00
  -5  -1  -2   56.59    7.40
   5   1   2   67.49    6.00
   5   1   2   67.29    5.80
   5   1   2   53.79    6.60
   5   1   2   61.89    5.00
   5   1   2   65.59    5.20
  -6  -1  -2  370.06   19.90
   6   1   2  345.47   18.40
   6   1   2  336.67   17.20
   6   1   2  346.57   19.20
   6   1   2  333.47   17.20
   6   1   2  405.06   18.40
   7   1   2   36.00    5.40
   7   1   2   21.00    7.80
   7   1   2    9.90    5.00
   7  -2  -2  613.64   33.70
   7  -2  -2  645.04   33.10
   7  -2  -2  644.74   31.40
   7  -2  -2  637.74   30.60
   7  -2  -2  659.73   31.80
   6  -2  -2   -0.80    2.70
   6  -2  -2    0.30    3.50
   6  -2  -2    2.40    2.90
   6  -2  -2    0.20    3.40
   6  -2  -2   -5.30    4.10
   5  -2  -2  196.18   11.30
   5  -2  -2  174.38   10.90
   5  -2  -2  172.28   11.30
   5  -2  -2  191.88   11.10
   4  -2  -2 1457.25   62.99
   4  -2  -2 1287.07   64.49
   4  -2  -2 1395.16   62.79
   3  -2  -2 7892.11  350.66
   3  -2  -2 7889.41  350.66
   2  -2  -2 1254.57   56.39
   2  -2  -2 1175.18   56.39
  -2   2   2 1320.67   56.39
   1  -2  -2 1189.08   53.39
   1  -2  -2 1129.89   53.49
   1  -2  -2 1289.27   53.29
  -1   2   2 1135.89   53.39
  -1   2   2 1208.38   53.49
  -1  -2  -2 1143.09   52.59
  -1  -2  -2 1184.28   52.49
  -1  -2  -2 1203.08   52.39
   1   2   2 1198.28   52.39
   1   2   2 1135.69   52.59
  -2  -2  -2    5.50    1.60
  -2  -2  -2    6.50    2.00
  -2  -2  -2    5.00    1.40
   2   2   2    5.10    1.90
   2   2   2    6.00    1.30
  -3  -2  -2   55.99    3.90
  -3  -2  -2   51.89    4.90
  -3  -2  -2   52.69    4.50
   3   2   2   47.10    3.90
   3   2   2   57.29    3.60
   3   2   2   48.60    4.70
  -4  -2  -2  983.90   43.40
  -4  -2  -2  885.21   43.60
  -4  -2  -2  976.80   42.80
   4   2   2  893.81   42.70
   4   2   2 1007.50   42.90
   4   2   2  922.51   43.30
  -5  -2  -2  496.45   24.60
   5   2   2  522.65   23.30
   5   2   2  476.25   23.00
   5   2   2  468.05   23.80
  -6  -2  -2  127.79   11.20
   6   2   2  123.89   10.10
   6   2   2  132.89    9.50
   6   2   2  127.69    8.20
   7   2   2   -2.80    5.10
   7   2   2   -1.70    3.70
   7  -3  -2   28.00    5.20
   7  -3  -2   39.70    5.70
   7  -3  -2   27.70    4.10
   7  -3  -2   18.40    8.60
   6  -3  -2    0.60    2.50
   6  -3  -2    2.00    3.70
   6  -3  -2    0.90    4.30
   6  -3  -2   -6.00    3.60
   6  -3  -2   -0.60    3.10
   5  -3  -2  798.62   37.90
   5  -3  -2  831.62   38.30
   5  -3  -2  781.82   38.00
   4  -3  -2  402.36   19.70
   4  -3  -2  402.36   20.10
   4  -3  -2  385.26   19.80
   3  -3  -2  915.71   40.60
   3  -3  -2  885.11   40.60
  -3   3   2  842.82   40.70
   2  -3  -2 2050.59   86.39
   2  -3  -2 1934.01   86.89
   2  -3  -2 1929.91   87.09
  -2   3   2 1837.82   86.99
   0  -3  -2   23.00    3.20
   0  -3  -2   25.60    2.30
   0  -3  -2   24.60    2.90
   0   3   2   26.60    3.00
   0   3   2   23.30    3.00
  -1  -3  -2 2278.77  101.49
  -1  -3  -2 2417.16  101.59
  -1  -3  -2 2018.10  101.39
   1   3   2 2371.66  100.99
   1   3   2 2160.28  101.49
   1   3   2 2399.86  101.19
  -2  -3  -2 9999.00  419.76
   2   3   2 8911.31  419.66
  -3  -3  -2 1319.17   63.19
  -3  -3  -2 1470.95   62.99
  -3  -3  -2 1427.56   63.29
   3   3   2 1352.36   62.89
   3   3   2 1407.46   62.49
   3   3   2 1414.76   63.39
  -4  -3  -2  814.62   40.00
  -4  -3  -2  875.11   39.50
  -4  -3  -2  879.81   40.10
   4   3   2  929.31   39.30
   4   3   2  877.71   39.50
   4   3   2  808.52   40.00
  -5  -3  -2  969.60   46.30
  -5  -3  -2 1009.00   45.50
   5   3   2  981.60   45.40
   5   3   2 1006.80   45.30
   5   3   2 1004.70   46.20
  -6  -3  -2  177.08   13.00
   6   3   2  167.98   10.80
   6   3   2  178.28   10.40
   7  -4  -2   21.30    5.30
   7  -4  -2   11.50    5.40
   7  -4  -2   21.00    3.60
   6  -4  -2    5.10    3.70
   6  -4  -2   -8.20    4.70
   6  -4  -2    0.00    4.10
   6  -4  -2    5.40    2.60
   5  -4  -2  575.44   29.20
   5  -4  -2  592.04   29.00
   5  -4  -2  625.64   29.50
   4  -4  -2  179.38   11.00
  -4   4   2  169.78   11.10
   3  -4  -2  919.61   42.10
   3  -4  -2  963.10   41.20
   3  -4  -2  893.81   42.20
  -3   4   2  870.71   42.30
   2  -4  -2  195.18   10.20
   2  -4  -2  188.68   10.60
   2  -4  -2  203.48    9.50
  -2   4   2  186.58   10.60
   1  -4  -2 1173.68   50.89
   1  -4  -2 1105.09   51.39
   1  -4  -2 1134.19   51.09
  -1   4   2 1121.39   50.89
  -1   4   2 1131.49   51.29
   0  -4  -2  525.55   22.60
   0  -4  -2  466.15   22.70
   0   4   2  470.85   22.50
   0   4   2  491.85   22.60
  -1  -4  -2 2081.49   99.39
  -1  -4  -2 2507.25   99.89
  -1  -4  -2 2255.97   99.79
   1   4   2 2044.40   99.49
   1   4   2 2272.07   99.89
  -2  -4  -2   48.40    4.30
  -2  -4  -2   44.90    4.20
   2   4   2   47.80    4.60
  -3  -4  -2   31.00    4.60
  -3  -4  -2   33.80    4.30
  -3  -4  -2   42.40    4.70
   3   4   2   41.40    4.40
   3   4   2   38.70    5.30
  -4  -4  -2   43.00    5.40
  -4  -4  -2   45.20    5.80
  -4  -4  -2   38.40    5.70
   4   4   2   39.40    5.20
   4   4   2   34.80    4.20
   4   4   2   48.70    6.50
  -5  -4  -2  576.24   26.60
  -5  -4  -2  538.25   27.10
   5   4   2  542.45   26.40
   5   4   2  542.85   27.30
   5   4   2  577.94   26.00
  -6  -4  -2  270.37   17.10
   6   4   2  286.17   15.30
   6   4   2  276.37   16.70
   6   4   2  295.77   15.10
   7  -5  -2   21.60    5.20
   7  -5  -2   18.10    5.50
   6  -5  -2    8.80    4.30
   6  -5  -2    9.40    6.90
   6  -5  -2   10.60    5.90
   6  -5  -2   17.00    2.80
   6  -5  -2   16.20    2.90
   5  -5  -2  687.73   34.10
   5  -5  -2  724.33   32.20
   5  -5  -2  712.83   34.40
   5  -5  -2  684.13   33.70
   4  -5  -2   19.70    2.30
   4  -5  -2   19.70    3.50
   4  -5  -2   20.60    4.00
  -4   5   2   17.50    3.70
   3  -5  -2  127.39    9.00
   3  -5  -2  138.49    7.10
   3  -5  -2  124.19    8.20
  -3   5   2  130.69    9.30
   2  -5  -2   12.40    2.70
   2  -5  -2   15.20    1.90
   2  -5  -2   14.50    2.30
  -2   5   2   12.70    2.80
   1  -5  -2  728.43   35.40
   1  -5  -2  780.72   34.80
   1  -5  -2  810.82   35.10
  -1   5   2  754.62   34.80
  -1   5   2  749.92   35.20
   0  -5  -2 4277.47  184.58
   0  -5  -2 4272.27  184.98
   0  -5  -2 4015.70  184.78
   0   5   2 4224.58  184.58
   0   5   2 3949.10  184.58
  -1  -5  -2  268.87   12.60
  -1  -5  -2  233.08   12.10
  -1  -5  -2  245.68   12.50
   1   5   2  246.98   11.90
   1   5   2  243.88   12.50
  -2  -5  -2  103.69    7.00
  -2  -5  -2  117.49    7.10
   2   5   2  105.79    7.20
   2   5   2  104.59    5.70
  -3  -5  -2   -0.90    2.10
  -3  -5  -2   -2.10    2.20
  -3  -5  -2    2.30    2.50
   3   5   2   -0.90    2.80
   3   5   2    1.90    2.40
  -4  -5  -2   -0.50    2.70
  -4  -5  -2    4.90    3.00
   4   5   2    2.30    1.80
   4   5   2    1.50    3.20
   4   5   2    1.60    2.60
  -5  -5  -2  563.44   29.50
  -5  -5  -2  628.34   29.70
   5   5   2  619.64   30.50
   5   5   2  633.84   28.40
   5   5   2  625.44   29.40
  -6  -5  -2   29.10    6.00
  -6  -5  -2   16.70    5.50
   6   5   2   20.80    3.70
   6   5   2   23.00    4.70
   6   5   2   24.70    6.00
   6  -6  -2  519.85   27.50
   5  -6  -2    3.00    4.30
   5  -6  -2    6.60    4.20
   5  -6  -2    9.10    5.30
  -5   6   2   12.20    4.70
   4  -6  -2   -1.20    1.80
   4  -6  -2   -0.70    3.60
   4  -6  -2    1.60    3.00
  -4   6   2   -3.60    3.60
   3  -6  -2 2105.59   98.09
   3  -6  -2 2243.88   96.59
   3  -6  -2 2239.98   97.79
  -3   6   2 2070.09   98.09
   2  -6  -2 2063.89   92.59
   2  -6  -2 2042.20   91.39
   2  -6  -2 2074.29   92.19
  -2   6   2 2066.09   92.49
  -2   6   2 1984.40   91.49
   1  -6  -2   23.70    3.50
   1  -6  -2   23.30    3.40
  -1   6   2   34.00    3.80
  -1   6   2   34.60    4.90
   0  -6  -2 1182.28   53.99
   0  -6  -2 1216.18   53.79
   0  -6  -2 1226.48   56.39
   0   6   2 1147.09   53.79
   0   6   2 1161.48   53.79
  -1  -6  -2 4961.40  215.98
  -1  -6  -2 4817.42  217.68
  -1  -6  -2 5193.78  216.88
   1   6   2 4503.65  215.78
   1   6   2 4801.22  216.38
  -2  -6  -2  200.48   11.40
  -2  -6  -2  215.18   11.80
   2   6   2  205.88   10.40
   2   6   2  206.08   11.60
  -3  -6  -2   41.40    5.90
  -3  -6  -2   36.60    4.80
  -3  -6  -2   28.40    3.70
   3   6   2   25.60    4.30
  -4  -6  -2  329.47   17.00
  -4  -6  -2  290.27   16.00
   4   6   2  310.47   15.20
   4   6   2  329.07   17.40
  -5  -6  -2   73.29    7.90
  -5  -6  -2   62.09    9.40
   5   6   2   78.79    8.70
   5   6   2   66.89    9.20
   6  -7  -2  467.55   25.90
   5  -7  -2  159.58   12.70
   5  -7  -2  124.29   12.90
   5  -7  -2  139.09   14.60
  -5   7   2  154.68   13.50
   4  -7  -2  199.88   12.30
   4  -7  -2  189.88   13.60
   4  -7  -2  194.78    9.90
  -4   7   2  199.78   14.00
   3  -7  -2  741.13   32.60
   3  -7  -2  690.93   34.60
   3  -7  -2  716.83   33.90
  -3   7   2  703.83   34.60
   2  -7  -2  387.96   18.20
   2  -7  -2  377.26   19.80
  -2   7   2  393.66   19.70
  -2   7   2  366.86   18.10
   1  -7  -2  207.98   12.10
   1  -7  -2  213.38   11.90
   1  -7  -2  205.18   10.90
  -1   7   2  202.08   11.10
  -1   7   2  225.78   12.00
   0  -7  -2  707.43   32.90
   0  -7  -2  703.83   33.00
   0   7   2  699.63   32.70
   0   7   2  690.53   32.60
  -1  -7  -2  747.63   35.60
  -1  -7  -2  780.52   36.30
  -1  -7  -2  837.62   36.10
   1   7   2  734.23   35.50
   1   7   2  771.32   36.10
  -2  -7  -2   13.40    3.60
  -2  -7  -2   15.50    2.50
  -2  -7  -2   17.20    3.20
   2   7   2   17.40    2.40
   2   7   2   15.00    3.90
  -3  -7  -2  152.98   10.50
  -3  -7  -2  152.98    9.40
  -3  -7  -2  155.18   10.40
   3   7   2  159.68   11.00
   3   7   2  165.28    8.60
  -4  -7  -2   58.39    8.60
  -4  -7  -2   54.39    6.00
   4   7   2   45.40    6.20
  -5  -7  -2  138.49   12.60
  -5  -7  -2  145.39   10.70
   5   7   2  151.98   12.70
   5  -8  -2   36.70    6.50
  -5   8   2   47.00    7.10
   4  -8  -2   -1.00    5.30
   4  -8  -2    4.20    3.90
   4  -8  -2    1.50    9.40
  -4   8   2    0.80    4.50
   3  -8  -2   49.40    5.00
   3  -8  -2   59.29    8.50
  -3   8   2   43.10    5.90
   2  -8  -2   19.00    3.00
   2  -8  -2   10.10    4.20
   2  -8  -2   18.00    3.40
  -2   8   2   20.80    3.00
  -2   8   2   19.30    3.90
   1  -8  -2  106.59   10.80
   1  -8  -2  138.79    9.90
   1  -8  -2  142.39    9.10
  -1   8   2  126.59    8.30
  -1   8   2  135.49    9.40
   0  -8  -2 1069.59   49.50
   0  -8  -2 1081.49   49.20
   0  -8  -2 1093.59   48.90
   0   8   2 1052.69   49.10
   0   8   2 1032.90   48.90
  -1  -8  -2  563.74   27.30
  -1  -8  -2  593.04   27.00
  -1  -8  -2  529.85   26.60
   1   8   2  558.14   26.70
   1   8   2  564.94   27.30
  -2  -8  -2  198.28   12.00
  -2  -8  -2  180.68   10.00
  -2  -8  -2  192.68   11.90
   2   8   2  192.98   12.10
   2   8   2  170.38   10.10
  -3  -8  -2  434.86   22.80
  -3  -8  -2  425.96   23.30
  -3  -8  -2  424.16   21.10
   3   8   2  446.76   22.70
   3   8   2  434.16   20.60
  -4  -8  -2  155.98   10.50
  -4  -8  -2  154.48   12.80
   4   8   2  174.68   12.70
   5  -9  -2   -1.50    6.50
  -5   9   2    4.90    5.90
   4  -9  -2  631.44   32.60
   4  -9  -2  612.44   35.40
   4  -9  -2  621.34   35.00
  -4   9   2  629.14   32.60
   3  -9  -2   45.10    6.70
   3  -9  -2   56.79    5.60
   2  -9  -2  100.49    9.90
   2  -9  -2   91.79   10.50
   2  -9  -2   91.89    8.50
  -2   9   2  112.49   10.30
  -2   9   2  112.39    7.50
   1  -9  -2  297.77   15.50
   1  -9  -2  300.97   17.20
   1  -9  -2  305.17   16.60
  -1   9   2  300.27   15.70
  -1   9   2  294.07   16.80
   0  -9  -2  244.78   14.40
   0  -9  -2  252.97   13.80
   0  -9  -2  248.68   14.20
   0   9   2  252.87   14.30
   0   9   2  235.68   13.80
  -1  -9  -2  234.68   13.10
  -1  -9  -2  226.48   13.90
  -1  -9  -2  236.38   14.40
   1   9   2  233.28   13.10
   1   9   2  238.58   13.90
  -2  -9  -2   29.40    6.00
  -2  -9  -2   29.60    3.50
  -2  -9  -2   27.60    5.90
   2   9   2   33.00    5.40
   2   9   2   28.40    3.80
  -3  -9  -2  308.17   19.20
  -3  -9  -2  292.77   16.80
   3   9   2  346.67   19.10
   3   9   2  355.66   16.30
   4 -10  -2  451.15   26.50
  -4  10   2  465.65   26.30
   3 -10  -2   19.80    3.70
   3 -10  -2   33.40    7.00
  -3  10   2   34.80    5.80
   2 -10  -2    7.00    9.20
   2 -10  -2    4.40    3.30
  -2  10   2   -5.80    4.20
  -2  10   2    4.60    3.00
   1 -10  -2  118.39   14.10
   1 -10  -2  118.79   11.90
   1 -10  -2  122.19    9.80
  -1  10   2  128.59    9.50
  -1  10   2  138.09   11.10
   0 -10  -2   50.19    5.90
   0 -10  -2   38.00    7.50
   0  10   2   58.89    8.10
  -1 -10  -2  114.49   12.80
  -1 -10  -2  116.19    9.40
   2  10   2  360.66   18.50
   2  10   2  347.07   20.20
   2 -11  -2  153.58   14.60
   2 -11  -2  121.29   11.80
  -2  11   2  152.28   10.60
  -2  11   2  145.79   13.50
   1 -11  -2  317.37   20.30
   1 -11  -2  266.37   18.30
  -1  11   2  310.77   17.40
  -1  11   2  350.26   19.60
   0 -11  -2   38.70    6.30
   0 -11  -2   40.30    7.70
   0  11   2   53.89    6.60
   0  11  -3   18.20    5.00
   0  11  -3   14.80    4.70
   0 -11   3   14.90    6.80
  -1  11  -3   31.10    6.00
  -1  11  -3   19.80    4.10
   1 -11   3   21.10    6.50
   2  10  -3  308.67   18.20
   2  10  -3  336.47   20.60
  -2 -10   3  340.77   17.60
   1  10  -3  104.69    9.50
   0  10  -3  128.99    9.10
   0  10  -3  116.19   11.60
   0 -10   3  124.49    9.20
  -1  10  -3   45.90    6.10
  -1  10  -3   57.39    5.80
   1 -10   3   49.00    6.30
   1 -10   3   39.00    8.80
  -2  10  -3 1139.09   52.79
   2 -10   3 1104.69   51.89
   2 -10   3 1065.49   53.39
  -3  10  -3  155.78   14.20
   3 -10   3  152.88   13.50
   3   9  -3   -0.70    5.10
   3   9  -3    2.50    4.70
  -3  -9   3   -7.40    3.20
   2   9  -3  697.53   33.10
   2   9  -3  715.33   34.40
  -2  -9   3  636.44   34.20
   1   9  -3  133.89    9.70
  -1  -9   3  123.99   11.10
   0   9  -3  138.59    9.10
   0   9  -3  162.58   10.90
   0  -9   3  141.49    9.10
   0  -9   3  132.79   11.10
  -1   9  -3   14.30    2.80
  -1   9  -3   11.40    4.00
   1  -9   3   13.20    4.10
   1  -9   3    8.90    4.10
  -2   9  -3   14.80    8.00
   2  -9   3   19.30    4.50
  -3   9  -3  343.07   20.20
   3  -9   3  333.77   19.20
   3  -9   3  344.77   19.20
  -4   9  -3   25.30    6.10
   4  -9   3   27.10    6.70
   4  -9   3   18.70    8.50
   4   8  -3   11.90    4.40
   4   8  -3   15.10    5.50
   3   8  -3  179.88   14.10
   3   8  -3  155.68   11.20
  -3  -8   3  150.88    9.50
  -3  -8   3  148.99   12.30
   2   8  -3  563.94   29.00
   2   8  -3  629.04   30.30
  -2  -8   3  600.84   28.30
  -2  -8   3  614.24   29.50
   1   8  -3  174.98   10.40
   1   8  -3  188.88   12.40
  -1  -8   3  171.78    8.90
  -1  -8   3  175.28   11.10
   0   8  -3   48.50    5.30
   0  -8   3   41.30    6.70
   0  -8   3   50.29    5.10
  -1   8  -3    7.00    3.60
  -1   8  -3    9.90    2.10
   1  -8   3    7.60    3.70
   1  -8   3   14.20    3.70
  -2   8  -3  268.37   15.60
   2  -8   3  274.97   14.90
   2  -8   3  248.68   14.80
  -3   8  -3   24.10    5.10
   3  -8   3   35.20    5.30
   3  -8   3   37.70    4.60
  -4   8  -3  297.67   18.20
   4  -8   3  295.77   16.80
   4  -8   3  297.57   18.00
  -5   8  -3   10.00    5.50
   5  -8   3   -1.10    5.60
   5   7  -3    5.60    5.20
   5   7  -3   10.40    4.00
   4   7  -3   68.89   10.90
   4   7  -3   89.39    9.30
  -4  -7   3   74.59    9.40
   3   7  -3  968.50   45.00
   3   7  -3  973.50   45.70
  -3  -7   3  981.70   45.40
  -3  -7   3  931.71   43.80
   2   7  -3 1331.37   61.99
   2   7  -3 1304.57   61.29
  -2  -7   3 1352.86   61.69
  -2  -7   3 1377.76   60.69
   1   7  -3    7.30    3.40
   1   7  -3    7.90    2.70
  -1  -7   3    8.80    2.90
  -1  -7   3    8.90    1.60
   0   7  -3 3369.76  154.98
   0   7  -3 3318.57  155.98
   0  -7   3 3590.94  155.08
   0  -7   3 3629.04  155.88
  -1   7  -3 1502.75   66.79
  -1   7  -3 1461.95   68.19
   1  -7   3 1510.45   67.89
   1  -7   3 1487.65   67.59
  -2   7  -3  187.48   12.10
   2  -7   3  211.58   11.60
   2  -7   3  188.48   11.70
  -3   7  -3  224.68   14.30
   3  -7   3  239.58   13.20
   3  -7   3  246.38   14.10
  -4   7  -3 1086.09   52.09
   4  -7   3 1104.59   51.69
   4  -7   3 1104.99   50.79
  -5   7  -3  132.69   13.50
   5  -7   3  113.69   17.70
   5  -7   3  122.39   10.20
   5   6  -3   -3.50    4.90
  -5  -6   3    1.40    4.60
   4   6  -3   27.10    4.00
   4   6  -3   54.09    8.00
  -4  -6   3   35.30    4.90
   3   6  -3   85.59    7.80
   3   6  -3   99.79    8.90
  -3  -6   3  101.49    8.20
  -3  -6   3   94.59    6.40
   2   6  -3 2294.47  107.59
   2   6  -3 2325.97  107.09
  -2  -6   3 2430.66  106.59
  -2  -6   3 2479.95  107.59
   1   6  -3 1193.18   53.89
   1   6  -3 1155.48   54.59
  -1  -6   3 1159.78   52.99
  -1  -6   3 1243.68   54.49
   0   6  -3 1148.59   52.59
   0   6  -3 1122.79   53.39
   0  -6   3 1202.88   53.29
   0  -6   3 1186.98   52.59
  -1   6  -3   57.99    6.00
  -1   6  -3   52.49    4.20
   1  -6   3   60.39    6.20
   1  -6   3   60.69    5.40
  -2   6  -3  214.88   12.50
   2  -6   3  226.68   12.00
   2  -6   3  220.68   13.20
  -3   6  -3  911.91   42.00
   3  -6   3  863.81   41.70
   3  -6   3  884.01   41.70
  -4   6  -3   95.89    9.60
   4  -6   3  102.89    9.00
   4  -6   3   98.69    7.70
  -5   6  -3    4.40    4.60
   5  -6   3   -3.40    3.30
   5  -6   3   -8.90    5.70
  -6   6  -3  415.46   24.60
   6  -6   3  418.56   21.70
   6   5  -3   21.70    5.10
   6   5  -3    7.60    5.10
  -6  -5   3    7.40    5.70
   5   5  -3    8.90    8.10
   5   5  -3   18.00    4.60
  -5  -5   3   24.00    5.20
   4   5  -3  110.99    9.10
   4   5  -3  127.89    9.80
  -4  -5   3  124.79    9.10
   3   5  -3 1885.71   89.39
   3   5  -3 1917.01   89.09
  -3  -5   3 2062.09   88.29
  -3  -5   3 2031.20   89.39
   2   5  -3  169.48    9.80
   2   5  -3  171.48   10.50
  -2  -5   3  173.08   10.20
  -2  -5   3  185.98    9.20
   1   5  -3 1111.79   53.69
   1   5  -3 1171.78   53.29
  -1  -5   3 1248.28   53.79
   0   5  -3  121.49    6.90
   0   5  -3  120.49    7.80
   0  -5   3  122.69    6.70
   0  -5   3  126.29    7.50
  -1   5  -3   56.99    3.90
  -1   5  -3   57.79    5.30
   1  -5   3   58.69    4.70
   1  -5   3   58.99    5.10
  -2   5  -3   14.20    2.80
   2  -5   3   19.20    2.70
   2  -5   3   16.10    3.00
  -3   5  -3 1030.10   49.70
   3  -5   3 1136.89   48.90
   3  -5   3 1049.00   49.50
  -4   5  -3   21.40    4.10
   4  -5   3   41.20    5.10
   4  -5   3   28.80    4.30
  -5   5  -3  102.39   10.60
   5  -5   3   94.69    7.50
   5  -5   3  103.79   10.00
  -6   5  -3  418.16   23.60
   6  -5   3  411.06   22.90
   6   4  -3   54.19    8.50
   6   4  -3   37.50    5.10
   5   4  -3  329.07   18.10
   5   4  -3  344.77   18.60
  -5  -4   3  342.27   18.40
   4   4  -3 1881.31   87.89
   4   4  -3 1936.71   87.69
  -4  -4   3 1994.10   87.89
   3   4  -3  621.94   32.20
   3   4  -3  666.43   31.90
  -3  -4   3  721.83   31.20
  -3  -4   3  720.93   32.20
   2   4  -3   38.40    5.10
  -2  -4   3   36.40    4.50
  -2  -4   3   37.70    3.90
   1   4  -3 7733.93  359.36
  -1  -4   3 8442.46  359.36
   0   4  -3 3141.99  146.09
   0   4  -3 3342.27  145.79
   0  -4   3 3362.56  146.09
   0  -4   3 3247.38  145.69
  -1   4  -3 3039.10  143.79
  -1   4  -3 3190.48  143.69
   1  -4   3 3277.67  143.59
   1  -4   3 3376.06  143.69
  -2   4  -3 2498.65  117.59
  -2   4  -3 2508.85  117.39
   2  -4   3 2796.82  116.99
   2  -4   3 2671.13  117.39
  -3   4  -3 1487.95   69.69
  -3   4  -3 1481.65   70.09
   3  -4   3 1544.95   69.79
   3  -4   3 1615.94   68.89
  -4   4  -3   10.40    3.50
   4  -4   3   13.10    3.60
   4  -4   3   17.30    2.50
  -5   4  -3   81.39    9.60
   5  -4   3   79.59    8.60
   5  -4   3   86.99    6.30
  -6   4  -3   16.20    5.40
   6  -4   3   11.70    8.00
   6  -4   3   16.70    3.40
   6  -4   3   14.10    2.90
   7   3  -3   59.69    7.10
   7   3  -3   57.39   10.90
   7   3  -3   82.69   10.20
   6   3  -3  143.69   11.70
   6   3  -3  147.59   10.80
   6   3  -3  118.09   13.10
   6   3  -3  133.09    8.90
   5   3  -3   -0.80    3.80
   5   3  -3    0.00    3.30
   5   3  -3   -1.70    2.40
  -5  -3   3   -2.20    2.90
   4   3  -3  302.57   16.50
   4   3  -3  340.87   15.20
   4   3  -3  322.37   15.50
   4   3  -3  318.57   17.00
  -4  -3   3  333.97   16.90
  -4  -3   3  325.97   15.40
   3   3  -3   89.99    7.10
  -3  -3   3   93.89    5.70
  -3  -3   3   91.19    6.50
   2   3  -3 1701.43   81.69
  -2  -3   3 1867.01   81.29
  -2  -3   3 1881.71   81.79
   1   3  -3  323.77   17.20
   1   3  -3  374.76   16.30
  -1  -3   3  362.06   16.90
  -1  -3   3  377.16   17.30
   0   3  -3    0.70    1.60
   0   3  -3    1.80    1.70
   0  -3   3    2.80    1.70
   0  -3   3    1.90    1.30
  -1   3  -3 3459.55  165.28
  -1   3  -3 3618.74  164.98
   1  -3   3 3788.72  164.98
   1  -3   3 3969.80  165.28
  -2   3  -3  221.78   11.60
  -2   3  -3  221.48   11.90
   2  -3   3  217.38   11.60
   2  -3   3  232.78   10.90
  -3   3  -3  256.87   14.40
  -3   3  -3  267.47   13.90
   3  -3   3  284.27   12.90
   3  -3   3  258.07   13.90
  -4   3  -3   92.69    8.50
  -4   3  -3   90.69    7.60
   4  -3   3   95.99    7.60
   4  -3   3   98.79    5.80
  -5   3  -3 1841.82   87.19
  -5   3  -3 1843.62   87.79
   5  -3   3 2002.70   86.09
   5  -3   3 1903.91   86.69
  -6   3  -3   -3.00    3.90
   6  -3   3   -2.30    5.60
   6  -3   3    2.10    2.10
   6  -3   3    0.10    2.20
   6  -3   3   -1.10    3.60
   7  -3   3   -5.90    3.30
   7  -3   3   -3.50    3.00
   7  -3   3   -1.40    4.10
   7   2  -3   20.90   10.40
   7   2  -3   12.50    8.60
   7   2  -3    6.10    5.60
   7   2  -3   20.70    5.30
   6   2  -3    3.00    4.20
   6   2  -3    2.30    3.50
   6   2  -3   -0.50    4.30
   6   2  -3   -6.80    3.30
   6   2  -3    2.20    2.80
   5   2  -3  346.17   16.30
   5   2  -3  313.97   17.00
   5   2  -3  326.77   16.20
   5   2  -3  326.57   17.60
   4   2  -3  523.15   24.30
   4   2  -3  516.25   25.30
   4   2  -3  532.95   24.40
  -4  -2   3  552.44   24.30
  -4  -2   3  483.95   25.90
   3   2  -3  278.07   13.10
   3   2  -3  269.97   14.30
   3   2  -3  258.37   13.50
  -3  -2   3  285.87   13.30
  -3  -2   3  296.37   14.20
   2   2  -3 1404.66   65.09
   2   2  -3 1376.46   64.59
  -2  -2   3 1506.55   65.09
  -2  -2   3 1480.65   64.69
   1   2  -3  676.73   33.40
  -1  -2   3  786.12   33.30
  -2   2  -3  914.41   38.50
  -2   2  -3  812.52   39.10
  -2   2  -3  821.72   39.50
   2  -2   3  807.62   39.00
   2  -2   3  908.51   38.60
   2  -2   3  891.61   39.40
  -3   2  -3   53.89    3.50
  -3   2  -3   46.00    5.80
  -3   2  -3   51.49    4.80
   3  -2   3   51.09    3.60
   3  -2   3   48.70    3.30
   3  -2   3   50.29    5.00
  -4   2  -3  150.08    9.30
  -4   2  -3  146.69   10.30
   4  -2   3  154.58    9.30
   4  -2   3  147.69    7.80
   4  -2   3  153.38    8.80
  -5   2  -3 1463.15   67.79
  -5   2  -3 1464.45   66.89
   5  -2   3 1364.46   65.39
   5  -2   3 1572.64   66.59
   5  -2   3 1364.86   65.49
   5  -2   3 1535.85   67.19
   6  -2   3    5.30    2.20
   6  -2   3    4.10    2.50
   6  -2   3   -6.80    5.00
   6  -2   3   -4.00    3.50
   7  -2   3  129.69   11.40
   7  -2   3  155.78    9.70
   7  -2   3  157.08   14.00
   7   1  -3    9.00    4.10
   7   1  -3   12.90    5.70
   7   1  -3   18.10    8.20
   7   1  -3    3.90    4.00
   7   1  -3   16.70    6.00
   6   1  -3 1004.60   46.60
   6   1  -3  941.41   46.00
   6   1  -3  983.80   45.80
   6   1  -3 1023.50   46.80
   6   1  -3  986.80   45.40
   5   1  -3    2.00    3.40
   5   1  -3   -3.90    3.00
   5   1  -3    0.10    2.90
   5   1  -3    5.00    2.30
   4   1  -3  227.68   13.30
   4   1  -3  238.28   12.40
   4   1  -3  234.68   12.20
  -4  -1   3  261.67   12.20
   3   1  -3 2711.13  123.39
   3   1  -3 2635.04  123.89
  -3  -1   3 2883.61  123.89
  -3  -1   3 2838.52  123.39
  -2  -1   3 6078.89  270.17
   1   1  -3 2813.72  130.69
   1   1  -3 2854.21  130.79
  -1  -1   3 2990.50  130.69
  -1  -1   3 3084.69  130.79
   0   1  -3  829.62   41.10
   0  -1   3  959.30   41.40
   0  -1   3  961.20   41.20
  -2   1  -3   45.40    3.90
  -2   1  -3   46.40    3.20
  -2   1  -3   37.80    4.60
   2  -1   3   40.90    4.20
   2  -1   3   46.20    3.40
  -3   1  -3  100.69    5.40
  -3   1  -3   86.79    6.20
  -3   1  -3   90.79    7.20
   3  -1   3   93.89    6.40
   3  -1   3   96.49    5.50
  -4   1  -3   47.80    5.40
  -4   1  -3   46.60    4.20
  -4   1  -3   42.60    6.60
   4  -1   3   50.09    4.20
   4  -1   3   47.70    4.80
   4  -1   3   48.20    5.50
  -5   1  -3   33.70    5.60
   5  -1   3   42.90    4.80
   5  -1   3   36.20    4.80
  -6   1  -3  157.48   13.20
   6  -1   3  138.89   11.90
   6  -1   3  154.18   10.50
   6  -1   3  153.28    9.30
   7  -1   3   37.40    4.80
   7  -1   3   30.00    6.00
   7  -1   3   44.30    4.80
   7   0  -3  337.77   19.30
   7   0  -3  349.27   20.20
   7   0  -3  364.46   19.00
   7   0  -3  370.96   19.90
   7   0  -3  354.46   23.20
   6   0  -3  250.77   14.80
   6   0  -3  228.68   14.70
   6   0  -3  239.78   13.80
   6   0  -3  233.08   13.90
   6   0  -3  248.48   13.20
   5   0  -3  315.67   15.60
   5   0  -3  290.97   15.30
   5   0  -3  275.17   16.30
   5   0  -3  314.97   16.30
   4   0  -3 1550.24   72.39
   4   0  -3 1513.25   71.89
   4   0  -3 1634.74   72.09
  -4   0   3 1686.53   71.99
   3   0  -3  489.85   23.30
   3   0  -3  472.35   23.80
  -3   0   3  537.35   23.30
   2   0  -3  251.57   12.60
   2   0  -3  250.87   12.90
  -2   0   3  267.77   12.50
   1   0  -3  118.39    7.10
   1   0  -3  129.19    7.10
  -1   0   3  140.59    6.90
   0   0  -3 3667.73  163.08
  -1   0  -3  133.79    6.10
  -1   0  -3  136.09    6.70
   1   0   3  122.89    6.90
   1   0   3  125.69    6.70
  -2   0  -3  535.05   22.60
  -2   0  -3  453.95   23.10
  -2   0  -3  461.15   22.50
   2   0   3  510.55   22.60
   2   0   3  500.55   23.00
  -3   0  -3  106.09    6.70
  -3   0  -3  117.39    6.40
  -3   0  -3  102.59    7.40
   3   0   3  105.89    6.30
   3   0   3  123.19    6.30
   3   0   3  113.59    7.00
  -4   0  -3 1872.21   89.19
  -4   0  -3 2090.99   88.29
   4   0   3 1999.50   88.19
   4   0   3 2084.59   88.99
   4   0   3 1792.42   88.09
  -5   0  -3  112.29   10.00
   5   0   3  118.19    8.80
   5   0   3  109.99    7.60
   5   0   3  118.79    7.80
  -6   0  -3    2.90    4.90
   6   0   3    0.90    2.80
   6   0   3    2.80    3.30
   6   0   3    6.60    4.70
   7   0   3  301.07   18.20
   7   0   3  314.57   17.00
   7   0   3  308.77   16.10
   7  -1  -3   90.89   10.00
   7  -1  -3   96.69    9.40
   7  -1  -3   87.79   10.80
   7  -1  -3  103.29   11.70
   6  -1  -3   10.20    4.40
   6  -1  -3   18.50    4.70
   6  -1  -3   16.50    4.60
   6  -1  -3   16.00    3.60
   5  -1  -3 1547.75   69.09
   5  -1  -3 1554.74   69.29
   5  -1  -3 1460.05   69.19
   5  -1  -3 1489.15   68.79
   4  -1  -3  124.49    8.70
   4  -1  -3  133.49    8.10
   3  -1  -3 4176.68  179.38
   3  -1  -3 3917.01  179.08
   3  -1  -3 3878.81  179.28
  -3   1   3 4104.19  179.08
   2  -1  -3  812.52   38.30
  -2   1   3  869.21   38.20
  -1   1   3 5614.34  249.38
  -1  -1  -3 2630.54  126.39
  -1  -1  -3 3132.39  126.49
   1   1   3 2840.62  126.39
   1   1   3 2758.62  126.39
  -2  -1  -3 1396.66   62.99
  -2  -1  -3 1451.55   63.49
  -2  -1  -3 1303.27   63.79
   2   1   3 1527.05   63.39
   2   1   3 1393.36   63.49
  -3  -1  -3  108.59    6.30
  -3  -1  -3   91.39    7.10
   3   1   3  113.79    5.70
   3   1   3  104.09    6.50
   3   1   3  103.39    6.00
  -4  -1  -3  853.91   37.70
  -4  -1  -3  769.12   38.40
   4   1   3  734.43   37.50
   4   1   3  867.01   37.20
   4   1   3  857.31   37.20
  -5  -1  -3   40.00    5.20
   5   1   3   43.40    5.10
   5   1   3   42.50    5.60
   5   1   3   35.90    4.90
  -6  -1  -3  519.35   26.90
   6   1   3  511.25   24.80
   6   1   3  540.65   24.00
   6   1   3  463.75   23.80
  -7  -1  -3   82.19   13.40
   7   1   3   72.09   10.20
   7   1   3   62.59    7.70
   7  -2  -3  148.69   11.10
   7  -2  -3  147.59   14.70
   7  -2  -3  159.28   12.00
   7  -2  -3  152.58   14.10
   6  -2  -3   24.70    4.70
   6  -2  -3   30.40    4.20
   6  -2  -3   40.70    5.30
   6  -2  -3   25.60    4.90
   5  -2  -3   65.49    7.20
   5  -2  -3   73.29    7.40
   5  -2  -3   80.49    7.30
   5  -2  -3   63.79    7.90
   4  -2  -3 1059.49   49.10
   4  -2  -3 1078.49   49.20
   3  -2  -3  465.45   22.90
   3  -2  -3  480.25   22.90
  -3   2   3  493.55   22.80
   2  -2  -3 3089.99  140.39
  -2   2   3 3200.78  140.29
   1  -2  -3   13.40    2.10
   1  -2  -3   16.70    1.90
   1  -2  -3   13.50    1.80
   0  -2  -3 3930.81  171.48
   0  -2  -3 3660.23  171.48
   0  -2  -3 3859.31  171.18
   0   2   3 3902.51  171.48
   0   2   3 3933.31  171.48
  -1  -2  -3 3579.14  155.58
  -1  -2  -3 3404.96  155.38
   1   2   3 3682.83  155.38
   1   2   3 3314.77  155.58
  -2  -2  -3  458.25   20.90
  -2  -2  -3  459.45   20.30
  -2  -2  -3  418.96   21.10
   2   2   3  467.05   20.40
   2   2   3  419.26   20.80
  -3  -2  -3  363.16   19.10
  -3  -2  -3  400.86   18.80
  -3  -2  -3  395.56   18.10
   3   2   3  419.36   17.90
   3   2   3  373.46   18.80
   3   2   3  398.26   18.10
  -4  -2  -3   74.19    7.40
  -4  -2  -3   98.99    6.80
   4   2   3   95.89    7.00
   4   2   3   96.69    5.70
   4   2   3   96.59    5.60
   4   2   3   76.99    5.40
  -5  -2  -3   23.00    4.30
   5   2   3   20.70    2.50
   5   2   3   17.00    2.70
   5   2   3   19.40    3.60
  -6  -2  -3   80.99   10.90
   6   2   3   82.19    5.80
   6   2   3   73.99    8.00
   6   2   3   68.79    7.50
   7  -3  -3   22.00    9.60
   7  -3  -3   17.20    4.10
   7  -3  -3   19.30    8.40
   7  -3  -3   15.40    4.60
   6  -3  -3  195.18   13.40
   6  -3  -3  192.68   13.90
   6  -3  -3  213.08   13.60
   6  -3  -3  213.18   13.10
   5  -3  -3  764.12   36.10
   5  -3  -3  752.52   35.90
   5  -3  -3  743.23   35.80
   4  -3  -3 1011.90   46.20
   4  -3  -3  985.90   46.20
   3  -3  -3   11.50    2.30
   3  -3  -3    4.70    2.20
   2  -3  -3  274.07   12.90
   2  -3  -3  270.37   13.50
  -2   3   3  265.87   13.50
   1  -3  -3    8.90    1.90
   1  -3  -3    7.10    1.70
   1  -3  -3    7.20    2.30
  -1   3   3    7.60    2.00
  -1   3   3    5.70    1.60
   0  -3  -3  796.82   33.50
   0  -3  -3  793.02   33.90
   0  -3  -3  670.83   33.80
   0   3   3  688.83   33.80
   0   3   3  769.82   33.90
  -1  -3  -3  775.92   34.70
  -1  -3  -3  734.33   34.60
  -1  -3  -3  774.62   34.90
   1   3   3  777.82   34.60
   1   3   3  757.92   34.90
  -2  -3  -3 1403.66   61.39
  -2  -3  -3 1415.76   60.99
  -2  -3  -3 1247.78   60.69
   2   3   3 1310.57   61.39
   2   3   3 1418.66   60.79
  -3  -3  -3   21.70    3.30
  -3  -3  -3   21.80    3.50
  -3  -3  -3   26.60    3.30
   3   3   3   19.50    2.80
  -4  -3  -3 2308.27   99.99
  -4  -3  -3 2390.06  100.79
  -4  -3  -3 2083.59  100.79
   4   3   3 2206.98   99.89
   4   3   3 2187.08  100.69
  -5  -3  -3   58.59    8.20
   5   3   3   65.69    5.40
   5   3   3   60.29    5.10
   5   3   3   61.59    7.30
  -6  -3  -3  274.87   17.30
   6   3   3  288.87   14.50
   6   3   3  272.67   15.90
   6   3   3  269.17   13.90
   7  -4  -3  114.69   11.70
   7  -4  -3  102.39    9.10
   7  -4  -3  103.69   11.80
   6  -4  -3  337.67   18.30
   6  -4  -3  320.97   19.10
   6  -4  -3  321.97   19.50
   5  -4  -3  144.89    9.30
   5  -4  -3  127.29   10.10
   5  -4  -3  125.99   10.30
   4  -4  -3 2355.06  110.19
   4  -4  -3 2527.35  110.09
   3  -4  -3 3938.31  172.18
   3  -4  -3 3934.81  173.08
   3  -4  -3 3737.33  173.08
   2  -4  -3   43.90    5.10
   2  -4  -3   38.50    4.40
   2  -4  -3   41.70    3.80
  -2   4   3   35.70    4.80
   1  -4  -3 5088.49  215.88
   1  -4  -3 4886.01  216.28
   1  -4  -3 4858.01  215.98
  -1   4   3 5250.17  216.28
  -1   4   3 4459.85  215.98
  -1   4   3 4597.14  215.88
   0  -4  -3 1322.07   59.89
   0  -4  -3 1287.97   60.29
   0  -4  -3 1456.65   60.29
   0   4   3 1275.57   60.29
   0   4   3 1437.76   60.39
   0   4   3 1252.17   59.99
  -1  -4  -3 1290.97   58.69
  -1  -4  -3 1347.97   58.89
  -1  -4  -3 1240.58   58.49
   1   4   3 1434.76   58.59
   1   4   3 1198.08   58.79
  -2  -4  -3 2480.75  120.39
  -2  -4  -3 2842.32  119.79
  -2  -4  -3 2503.95  119.19
   2   4   3 2831.72  119.29
   2   4   3 2738.33  120.09
  -3  -4  -3   15.30    2.90
  -3  -4  -3   13.10    2.80
  -3  -4  -3   15.80    2.80
   3   4   3   11.20    2.90
  -4  -4  -3    4.50    3.30
  -4  -4  -3    5.70    3.00
  -4  -4  -3    4.20    2.60
   4   4   3    1.70    3.40
  -5  -4  -3  206.08   13.40
  -5  -4  -3  216.78   12.00
   5   4   3  202.98   13.00
  -6  -4  -3  167.58   13.20
   6   4   3  181.18   12.30
   7  -5  -3   50.79    5.70
   7  -5  -3   48.00    6.50
   7  -5  -3   70.39   10.80
   7  -5  -3   52.79    7.50
   6  -5  -3  126.09   15.50
   6  -5  -3  128.09   18.40
   6  -5  -3  114.99   14.30
   6  -5  -3  159.18    9.20
   5  -5  -3   55.79    5.70
   5  -5  -3   59.29    8.60
   5  -5  -3   61.39    7.60
   5  -5  -3   45.80    6.40
   4  -5  -3  519.35   23.20
   4  -5  -3  482.15   24.90
   4  -5  -3  477.35   24.20
   3  -5  -3  977.60   42.90
   3  -5  -3  964.40   43.80
   3  -5  -3  935.21   44.20
  -3   5   3  905.41   44.10
   2  -5  -3    3.00    2.30
   2  -5  -3   -0.40    1.90
   2  -5  -3    2.60    1.90
  -2   5   3    1.00    2.40
   1  -5  -3  121.59    6.80
   1  -5  -3  115.79    7.70
   1  -5  -3  119.19    6.80
  -1   5   3  111.99    6.80
  -1   5   3  112.09    7.30
   0  -5  -3  347.37   16.10
   0  -5  -3  330.17   15.80
   0  -5  -3  306.97   15.90
   0   5   3  327.07   15.60
   0   5   3  312.57   15.80
  -1  -5  -3 1168.58   50.59
  -1  -5  -3 1097.99   50.19
  -1  -5  -3 1170.28   50.59
   1   5   3 1048.90   49.80
   1   5   3 1069.09   50.59
  -2  -5  -3  110.49    6.60
  -2  -5  -3  118.39    7.20
  -2  -5  -3  112.99    7.30
   2   5   3   99.69    7.60
  -3  -5  -3 1151.48   51.59
  -3  -5  -3 1056.79   51.29
  -3  -5  -3 1172.08   51.19
   3   5   3 1104.19   51.69
  -4  -5  -3    0.50    3.30
  -4  -5  -3   -0.10    3.10
  -4  -5  -3    1.00    3.10
   4   5   3   -0.50    3.10
  -5  -5  -3  115.59   10.20
   5   5   3  122.79   10.50
   6  -6  -3   59.89    6.90
   6  -6  -3   52.59    7.30
   5  -6  -3  188.78   13.80
   5  -6  -3  175.78   13.50
   5  -6  -3  195.68   12.70
   5  -6  -3  184.28   10.20
   4  -6  -3  387.66   20.80
   4  -6  -3  361.26   19.70
   4  -6  -3  383.76   18.20
  -4   6   3  388.66   20.70
   3  -6  -3  136.09    8.80
   3  -6  -3  119.49    9.90
   3  -6  -3  129.19    7.60
  -3   6   3  119.79    9.70
   2  -6  -3  382.66   17.30
   2  -6  -3  369.26   18.00
   2  -6  -3  349.17   18.60
  -2   6   3  335.07   18.30
   1  -6  -3 2376.16  103.79
   1  -6  -3 2336.67  104.29
   1  -6  -3 2359.16  103.69
  -1   6   3 2239.78  103.69
  -1   6   3 2263.87  103.99
   0  -6  -3 1197.88   53.09
   0  -6  -3 1173.68   52.89
   0  -6  -3 1148.79   53.79
   0   6   3 1217.48   52.79
   0   6   3 1079.19   52.79
  -1  -6  -3  299.17   15.00
  -1  -6  -3  298.37   14.80
   1   6   3  298.27   14.30
   1   6   3  290.27   15.20
  -2  -6  -3   42.60    5.90
  -2  -6  -3   53.99    4.80
  -2  -6  -3   45.90    6.50
   2   6   3   52.59    6.20
  -3  -6  -3 1403.26   61.59
  -3  -6  -3 1411.56   61.39
  -3  -6  -3 1254.37   61.19
   3   6   3 1307.37   61.69
  -4  -6  -3  169.18   10.80
  -4  -6  -3  176.58   10.80
  -4  -6  -3  153.38   11.70
   4   6   3  140.49   16.00
  -5  -6  -3    2.90    5.30
  -5  -6  -3    4.90    3.90
   5   6   3    3.40    4.90
   6  -7  -3    3.20    5.60
   5  -7  -3  439.46   26.40
   5  -7  -3  444.16   24.70
   5  -7  -3  467.65   21.50
   5  -7  -3  453.95   25.00
   4  -7  -3  935.51   44.90
   4  -7  -3  963.30   45.80
   4  -7  -3  954.50   43.40
  -4   7   3  972.80   45.80
   3  -7  -3   69.69    5.60
   3  -7  -3   56.59    8.70
   3  -7  -3   56.89    7.10
  -3   7   3   62.09    8.40
   2  -7  -3 1049.79   47.70
   2  -7  -3 1052.89   48.50
   2  -7  -3 1040.60   47.10
  -2   7   3 1020.80   48.20
  -2   7   3 1009.20   47.20
   1  -7  -3  710.53   33.00
   1  -7  -3  698.93   33.10
   1  -7  -3  705.03   32.50
  -1   7   3  698.23   32.40
  -1   7   3  670.43   32.80
   0  -7  -3   57.79    6.40
   0  -7  -3   69.59    5.90
   0  -7  -3   72.19    6.50
   0   7   3   63.29    5.80
   0   7   3   61.59    6.00
  -1  -7  -3  555.64   26.40
  -1  -7  -3  529.95   26.20
  -1  -7  -3  547.65   25.80
   1   7   3  558.24   26.40
   1   7   3  543.15   25.50
  -2  -7  -3  127.19    9.20
  -2  -7  -3  144.39    9.70
  -2  -7  -3  137.69    8.10
   2   7   3  125.69    9.70
   2   7   3  138.19    7.50
  -3  -7  -3   19.60    3.90
  -3  -7  -3   18.50    3.90
  -3  -7  -3   13.30    4.20
   3   7   3   23.40    5.00
  -4  -7  -3  107.79    8.80
  -4  -7  -3  102.49    9.90
   4   7   3   98.29   10.60
   5  -8  -3   20.80    5.70
  -5   8   3   19.50    6.20
   4  -8  -3   51.49    7.30
   4  -8  -3   67.29    5.80
   4  -8  -3   57.59    8.60
  -4   8   3   51.59    6.90
   3  -8  -3   56.79    5.60
   3  -8  -3   72.59    9.80
   3  -8  -3   40.90    4.90
  -3   8   3   50.59    6.20
   2  -8  -3  260.97   15.70
  -2   8   3  265.87   15.10
  -2   8   3  258.67   13.70
   1  -8  -3  117.29    8.30
   1  -8  -3  128.79   12.70
   1  -8  -3  135.39    8.90
  -1   8   3  124.39    8.60
  -1   8   3  119.49    9.20
   0  -8  -3   20.30    3.80
   0  -8  -3   14.60    3.70
   0  -8  -3   13.90    3.60
   0   8   3   16.00    3.50
   0   8   3   14.00    3.10
  -1  -8  -3   98.49    8.80
  -1  -8  -3  131.89    8.60
  -1  -8  -3  126.59    9.20
   1   8   3  130.79    8.10
   1   8   3  125.69    9.50
  -2  -8  -3  798.22   37.50
  -2  -8  -3  797.62   38.80
  -2  -8  -3  869.31   38.90
   2   8   3  819.62   37.40
   2   8   3  813.72   39.10
  -3  -8  -3  116.49   13.20
  -3  -8  -3  107.79    8.90
  -3  -8  -3  129.79   10.60
   3   8   3  136.89   10.80
  -4  -8  -3   17.40    4.40
  -4  -8  -3   25.70    5.30
   4   8   3   12.00    5.50
   5  -9  -3  180.98   17.00
  -5   9   3  168.28   16.40
   4  -9  -3   -2.30    3.30
   4  -9  -3    1.70    5.70
   4  -9  -3   -2.20    5.70
  -4   9   3   -0.10    5.70
   3  -9  -3  279.57   18.10
   3  -9  -3  247.28   17.70
  -3   9   3  266.07   16.90
   2  -9  -3 1759.92   83.19
   2  -9  -3 1849.31   83.39
   2  -9  -3 1803.22   81.79
  -2   9   3 1749.43   81.99
  -2   9   3 1912.71   83.39
   1  -9  -3   17.60    4.80
   1  -9  -3   19.30    5.20
   1  -9  -3   19.30    4.00
  -1   9   3   15.10    4.40
  -1   9   3   14.70    3.80
   0  -9  -3   12.00    4.60
   0  -9  -3   17.70    4.10
   0  -9  -3   19.30    4.00
   0   9   3   21.80    3.80
   0   9   3   15.40    3.70
  -1  -9  -3   26.60    4.90
  -1  -9  -3   18.10    3.80
  -1  -9  -3   13.80    4.80
   1   9   3   22.60    4.50
   1   9   3   20.40    3.60
  -2  -9  -3  806.52   39.20
  -2  -9  -3  789.52   37.40
  -2  -9  -3  796.62   40.10
   2   9   3  815.22   39.10
   2   9   3  848.32   37.40
  -3  -9  -3  174.78   11.70
  -3  -9  -3  185.38   13.80
   3   9   3  206.48   14.70
   4 -10  -3   12.40    7.00
   4 -10  -3    5.60    4.20
   3 -10  -3   49.60    5.00
   3 -10  -3   83.49   13.30
  -3  10   3   56.39    7.20
   2 -10  -3  506.55   26.20
   2 -10  -3  538.85   28.70
  -2  10   3  553.84   28.10
  -2  10   3  554.84   26.40
   1 -10  -3   80.79   10.80
   1 -10  -3   73.09    9.10
  -1  10   3   73.19   10.20
  -1  10   3   77.89    8.70
   0 -10  -3   17.30    4.70
   0 -10  -3   16.10    4.90
   0  10   3   17.30    4.40
   0  10   3   16.90    4.60
  -1 -10  -3    1.80    3.80
  -1 -10  -3   -2.30    7.40
   1  10   3   -3.30    4.50
   1  10   3   -0.60    3.70
  -2 -10  -3    8.10    3.20
   2  10   3    7.50    5.40
   2  10   3   13.60    3.70
   1 -11  -3    7.40    6.40
   1 -11  -3    5.80    5.70
  -1  11   3   19.70    4.70
  -1  11   3   14.80    5.90
   2  10  -4   27.90    6.00
   2  10  -4   33.20    6.50
  -2 -10   4   34.60    5.30
   1  10  -4   30.90    5.00
   0  10  -4  171.28   10.20
   0  10  -4  149.99   12.80
   0 -10   4  151.28   10.00
  -1  10  -4   11.80    4.90
  -1  10  -4   12.80    2.60
   1 -10   4    4.80    5.30
  -2  10  -4  303.87   18.80
   2 -10   4  291.17   17.90
   2 -10   4  319.67   31.50
  -3  10  -4  532.65   28.70
   3 -10   4  495.25   27.30
   3   9  -4  122.29   10.80
   3   9  -4  103.89   12.70
  -3  -9   4   89.49    9.30
   2   9  -4  185.58   14.20
   2   9  -4  178.78   12.30
  -2  -9   4  181.28   11.90
   1   9  -4   47.30    5.40
   1   9  -4   46.80    6.90
  -1  -9   4   43.70    6.90
   0   9  -4  581.14   26.70
   0  -9   4  550.64   28.40
   0  -9   4  543.65   26.40
  -1   9  -4  175.28    9.40
  -1   9  -4  172.18   17.50
   1  -9   4  156.18   12.90
   1  -9   4  163.38   11.10
  -2   9  -4  158.98   12.30
   2  -9   4  135.29   11.10
   2  -9   4  135.79   11.70
  -3   9  -4    2.60    5.20
   3  -9   4    4.00    5.10
   3  -9   4    3.80    4.90
  -4   9  -4   89.99   13.10
   4  -9   4   67.49    8.40
   4   8  -4  107.29   12.10
   4   8  -4   81.69   11.00
   3   8  -4   15.90    5.70
   3   8  -4    4.30    4.90
  -3  -8   4    0.90    6.00
  -3  -8   4    1.60    3.40
   2   8  -4  587.64   27.60
   2   8  -4  562.44   28.90
  -2  -8   4  572.74   28.60
  -2  -8   4  546.05   28.00
   1   8  -4    1.00    4.30
   1   8  -4    1.70    2.80
  -1  -8   4    2.10    3.30
   0   8  -4  355.06   17.80
   0   8  -4  364.76   19.50
   0  -8   4  360.06   18.90
   0  -8   4  359.96   17.50
  -1   8  -4  206.08   13.00
  -1   8  -4  188.78   10.50
   1  -8   4  205.48   12.70
   1  -8   4  208.98   12.30
  -2   8  -4   61.99    8.60
   2  -8   4   58.49    7.90
   2  -8   4   46.80    7.50
   3  -8   4    8.70    4.30
   3  -8   4   14.20    4.90
  -4   8  -4   81.49   11.40
   4  -8   4   65.09    9.30
   4  -8   4   62.09    8.30
  -5   8  -4   31.80    7.30
   5  -8   4   37.00    6.60
   5   7  -4  114.39   12.20
   5   7  -4  115.29   11.70
   4   7  -4  430.26   22.90
   4   7  -4  397.76   21.80
  -4  -7   4  403.66   22.80
   3   7  -4   -1.10    4.10
   3   7  -4   -3.70    3.30
  -3  -7   4    2.80    3.40
  -3  -7   4   -1.80    2.50
   2   7  -4   87.99    9.00
   2   7  -4   85.09    7.90
  -2  -7   4   84.39    6.80
  -2  -7   4   84.19    7.80
   1   7  -4 2061.29   98.09
   1   7  -4 2172.88   97.29
  -1  -7   4 2255.67   98.09
   0   7  -4  345.37   17.00
   0   7  -4  340.97   18.30
   0  -7   4  367.46   18.10
   0  -7   4  349.57   16.90
  -1   7  -4  232.18   13.20
  -1   7  -4  218.58   11.10
   1  -7   4  225.08   12.70
   1  -7   4  210.38   11.90
  -2   7  -4 1362.86   63.69
   2  -7   4 1426.56   62.99
   2  -7   4 1339.17   62.99
  -3   7  -4   11.60    3.90
   3  -7   4    8.60    3.70
   3  -7   4   12.40    4.00
   4  -7   4 1010.50   47.50
   4  -7   4  988.70   46.40
  -5   7  -4  316.87   20.20
   5  -7   4  296.07   17.00
   5   6  -4  754.02   36.60
   5   6  -4  717.13   36.00
  -5  -6   4  742.83   36.80
   4   6  -4   74.29    8.30
   4   6  -4   71.89    9.40
  -4  -6   4   58.09    8.10
   3   6  -4  540.65   27.00
   3   6  -4  524.95   26.20
  -3  -6   4  557.04   26.60
  -3  -6   4  534.15   25.40
   2   6  -4    7.40    3.40
   2   6  -4    8.20    2.90
  -2  -6   4    8.70    2.50
  -2  -6   4    7.50    3.20
   1   6  -4 1550.24   71.99
   1   6  -4 1573.84   72.69
  -1  -6   4 1665.03   72.59
   0   6  -4  215.58   12.40
   0   6  -4  211.38   11.20
   0  -6   4  227.48   12.00
   0  -6   4  225.58   11.10
  -1   6  -4  131.39    8.70
  -1   6  -4  134.89    7.20
   1  -6   4  119.19    9.20
   1  -6   4  142.19    8.10
  -2   6  -4  614.44   29.90
   2  -6   4  601.14   29.90
   2  -6   4  639.24   29.50
  -3   6  -4  119.69    9.60
   3  -6   4  116.59    8.20
   3  -6   4  126.39    9.10
  -4   6  -4   -0.30    3.40
   4  -6   4    0.70    3.80
  -5   6  -4   94.39   13.80
   5  -6   4   85.29   13.10
   5  -6   4   95.69    8.90
  -6   6  -4  194.88   16.60
   6  -6   4  196.48   12.40
   6   5  -4    7.10    4.80
   6   5  -4    8.60    5.20
   5   5  -4   25.90    4.40
   5   5  -4   32.80    5.30
  -5  -5   4   34.80    5.80
   4   5  -4    1.90    3.40
   4   5  -4    1.00    3.50
  -4  -5   4    2.30    2.10
  -4  -5   4    3.50    3.10
   3   5  -4    6.00    3.00
   3   5  -4    4.40    3.30
  -3  -5   4    4.70    3.00
  -3  -5   4    6.30    2.40
   2   5  -4   28.00    3.80
  -2  -5   4   27.00    3.60
  -2  -5   4   30.00    4.40
   1   5  -4   10.50    2.70
  -1  -5   4    8.80    2.10
   0   5  -4  490.15   24.70
   0  -5   4  532.65   24.60
   0  -5   4  531.35   24.00
  -1   5  -4 2461.65  115.79
  -1   5  -4 2486.55  115.69
   1  -5   4 2698.83  115.69
   1  -5   4 2679.43  115.69
  -2   5  -4   54.69    5.80
  -2   5  -4   56.29    6.50
   2  -5   4   52.09    5.00
   2  -5   4   43.30    5.40
  -3   5  -4    0.70    3.90
  -3   5  -4    2.10    2.80
   3  -5   4    6.30    3.30
   3  -5   4    3.00    2.10
  -4   5  -4   11.00    3.60
   4  -5   4   10.90    2.70
   4  -5   4   14.70    3.90
  -5   5  -4  580.94   29.60
   5  -5   4  584.24   27.40
   5  -5   4  581.04   29.70
  -6   5  -4   15.00    5.80
   6  -5   4   26.90    4.10
   6   4  -4   21.30    5.50
   6   4  -4   18.20    4.90
   5   4  -4  460.35   24.00
   5   4  -4  481.65   24.50
  -5  -4   4  477.35   24.30
   4   4  -4  193.88   12.40
   4   4  -4  226.68   13.40
  -4  -4   4  223.98   11.30
  -4  -4   4  231.38   12.80
   3   4  -4  337.77   18.70
  -3  -4   4  379.96   17.60
  -3  -4   4  375.86   18.40
   2   4  -4   39.10    5.50
  -2  -4   4   40.00    4.50
  -2  -4   4   40.20    5.20
   1   4  -4  215.88   12.20
   1   4  -4  220.38   11.20
  -1  -4   4  238.98   11.70
  -1  -4   4  246.68   12.10
   0   4  -4  583.94   28.60
   0   4  -4  582.74   28.40
   0  -4   4  628.94   28.20
   0  -4   4  669.43   28.70
  -1   4  -4 4768.82  219.28
  -1   4  -4 5008.40  219.58
   1  -4   4 4954.60  219.38
   1  -4   4 4980.90  219.18
  -2   4  -4  618.14   30.70
  -2   4  -4  642.84   31.00
   2  -4   4  672.23   30.70
   2  -4   4  682.43   30.10
  -3   4  -4  224.38   13.80
  -3   4  -4  227.78   12.80
   3  -4   4  240.88   13.00
   3  -4   4  248.38   11.90
  -4   4  -4 1209.48   58.79
  -4   4  -4 1232.78   59.49
   4  -4   4 1332.87   58.99
   4  -4   4 1320.07   57.39
  -5   4  -4    5.00    5.30
  -5   4  -4    1.00    4.00
   5  -4   4    9.10    4.20
   5  -4   4   -0.60    2.40
  -6   4  -4   50.09    7.10
   6  -4   4   62.19    5.40
   6  -4   4   61.89    6.00
   6   3  -4  824.72   41.30
   6   3  -4  898.31   39.90
   6   3  -4  874.81   41.90
   5   3  -4   -0.60    3.50
   5   3  -4   -0.70    3.60
   5   3  -4   -0.50    2.10
  -5  -3   4   -4.90    2.20
  -5  -3   4    0.00    3.40
   4   3  -4  106.69    8.80
   4   3  -4  112.99    7.10
  -4  -3   4  109.39    8.60
  -4  -3   4  119.19    7.10
   3   3  -4 4195.68  190.78
  -3  -3   4 4224.88  189.98
  -3  -3   4 4385.76  191.18
   2   3  -4  928.51   45.50
  -2  -3   4 1023.50   45.50
  -2  -3   4 1026.90   45.10
   1   3  -4  115.29    7.70
  -1  -3   4  135.99    7.60
  -1  -3   4  138.69    7.70
   0   3  -4  175.08    9.30
   0   3  -4  159.28    9.00
   0  -3   4  189.08    9.30
  -1   3  -4 4143.29  193.78
  -1   3  -4 4167.28  193.38
   1  -3   4 4697.53  193.48
   1  -3   4 4386.86  193.68
  -2   3  -4  412.66   20.90
  -2   3  -4  457.95   19.50
  -2   3  -4  413.76   20.50
   2  -3   4  421.46   19.80
   2  -3   4  429.86   20.60
  -3   3  -4   29.80    4.50
  -3   3  -4   35.90    5.00
   3  -3   4   32.70    3.20
   3  -3   4   29.20    3.90
  -4   3  -4    0.00    3.90
  -4   3  -4   -0.10    2.80
   4  -3   4   -2.40    3.30
   4  -3   4   -0.90    1.70
  -5   3  -4  104.49   11.30
  -5   3  -4  106.79    9.50
   5  -3   4   98.69    6.00
   5  -3   4   90.39    6.00
   5  -3   4  110.09    9.30
  -6   3  -4   13.90    5.30
   6  -3   4   14.30    8.60
   7   2  -4   12.20    4.50
   7   2  -4   -2.20    5.10
   7   2  -4    8.60    5.60
   7   2  -4    4.10    3.10
   6   2  -4   37.10    5.90
   6   2  -4   26.60    5.60
   6   2  -4   19.90    5.30
   6   2  -4   27.00    4.00
   6   2  -4   43.60    6.40
   5   2  -4   12.00    4.10
   5   2  -4   10.30    2.90
   5   2  -4   15.80    3.30
  -5  -2   4    9.30    2.70
   4   2  -4 1235.68   59.59
   4   2  -4 1227.28   60.49
   4   2  -4 1382.86   59.49
  -4  -2   4 1393.96   59.69
  -4  -2   4 1354.86   60.49
   3   2  -4  128.09    8.60
   3   2  -4  125.09    7.70
  -3  -2   4  133.99    8.30
  -3  -2   4  139.99    7.60
   2   2  -4   86.79    6.70
   2   2  -4   87.29    6.20
  -2  -2   4   98.29    5.90
  -2  -2   4   98.09    6.40
   1   2  -4    7.80    2.30
  -1  -2   4    5.90    2.00
  -1  -2   4    7.40    1.90
  -1   2  -4  306.37   15.70
  -1   2  -4  303.37   15.00
  -1   2  -4  324.47   14.90
   1  -2   4  344.17   15.60
   1  -2   4  329.27   15.00
  -2   2  -4  820.12   39.80
  -2   2  -4  812.32   39.40
  -2   2  -4  928.21   38.90
   2  -2   4  900.71   39.70
   2  -2   4  853.91   38.70
  -3   2  -4 3604.24  165.28
  -3   2  -4 3611.74  164.68
  -3   2  -4 3986.80  163.98
   3  -2   4 3548.04  163.88
  -4   2  -4  445.26   22.70
  -4   2  -4  498.55   21.70
  -4   2  -4  454.45   23.80
   4  -2   4  449.95   21.60
   4  -2   4  484.65   23.30
  -5   2  -4   58.89    7.80
  -5   2  -4   64.29    9.30
   5  -2   4   54.99    4.80
   5  -2   4   61.49    7.70
  -6   2  -4   24.50    6.50
   6  -2   4   29.40    8.00
   6  -2   4   17.40    3.10
   7   1  -4    3.00    5.80
   7   1  -4   -4.60    3.70
   7   1  -4   -1.30    4.30
   7   1  -4   -2.80    5.50
   6   1  -4  119.79   11.20
   6   1  -4  120.49    8.90
   6   1  -4  114.89    9.30
   6   1  -4  108.19    9.20
   6   1  -4  130.69   11.10
   5   1  -4  105.39    7.90
   5   1  -4  107.69    9.20
   5   1  -4  105.59    7.60
  -5  -1   4   99.79    7.50
   4   1  -4  472.75   22.30
   4   1  -4  446.96   23.20
   4   1  -4  470.55   22.30
  -4  -1   4  478.95   22.20
   3   1  -4   38.70    4.40
   3   1  -4   34.60    5.20
  -3  -1   4   35.20    4.00
   2   1  -4 1656.93   76.89
   2   1  -4 1634.74   76.59
  -2  -1   4 1755.72   76.59
  -2  -1   4 1780.02   76.89
   1   1  -4 1445.36   64.69
   1   1  -4 1291.67   64.59
  -1  -1   4 1477.55   64.69
  -1  -1   4 1540.75   64.69
   0   1  -4 3863.61  186.38
   0  -1   4 4469.15  186.48
   0  -1   4 4252.57  186.68
  -1   1  -4  105.29    5.60
  -1   1  -4  118.99    5.90
   1  -1   4  107.39    5.60
   1  -1   4  103.89    6.40
  -2   1  -4 1755.22   82.79
  -2   1  -4 1772.32   83.29
  -2   1  -4 2010.70   82.59
   2  -1   4 1740.93   82.49
   2  -1   4 1968.90   83.29
  -3   1  -4 1879.71   89.19
  -3   1  -4 2126.19   88.29
  -3   1  -4 1896.21   88.49
   3  -1   4 1906.31   88.19
   3  -1   4 2057.89   89.29
  -4   1  -4   42.70    6.80
  -4   1  -4   46.20    5.40
  -4   1  -4   33.50    4.30
   4  -1   4   46.10    4.20
   4  -1   4   37.90    5.80
  -5   1  -4    9.90    4.70
  -5   1  -4    7.30    3.30
   5  -1   4    2.00    3.90
   5  -1   4   14.20    2.50
  -6   1  -4   21.30    7.60
   6  -1   4   19.50    3.50
   6  -1   4   30.40    7.30
   7   0  -4  357.06   20.20
   7   0  -4  382.26   21.30
   7   0  -4  334.07   19.50
   7   0  -4  350.96   19.30
   6   0  -4   18.80    5.10
   6   0  -4   23.50    4.90
   6   0  -4   15.10    5.20
   6   0  -4   21.40    4.00
   5   0  -4   67.09    6.90
   5   0  -4   81.09    6.90
   5   0  -4   58.69    8.10
   5   0  -4   65.29    7.60
   4   0  -4 3876.21  172.38
   4   0  -4 3724.83  172.78
  -4   0   4 3978.50  172.28
   3   0  -4  152.68    9.50
   3   0  -4  152.78    9.00
  -3   0   4  173.78    8.80
   2   0  -4  846.92   38.50
   2   0  -4  799.32   38.60
  -2   0   4  881.51   38.50
   1   0  -4  574.24   27.10
   1   0  -4  577.94   27.20
  -1   0   4  613.74   27.20
   0   0  -4 1634.94   73.99
   0   0  -4 1602.04   74.19
   0   0   4 1730.83   74.29
  -1   0  -4 2188.58  104.19
  -1   0  -4 2425.46  103.49
  -1   0  -4 2372.46  103.79
   1   0   4 2381.16  104.09
   1   0   4 2275.87  103.79
  -2   0  -4    3.70    1.40
  -2   0  -4    0.30    2.20
  -2   0  -4    2.00    1.50
   2   0   4    0.80    1.70
   2   0   4    2.70    1.60
  -3   0  -4   34.90    5.30
  -3   0  -4   36.70    3.90
  -3   0  -4   34.80    4.10
   3   0   4   39.60    3.90
   3   0   4   35.70    4.10
  -4   0  -4  413.26   18.60
  -4   0  -4  381.56   20.00
  -4   0  -4  372.16   18.70
   4   0   4  374.06   18.50
  -5   0  -4  253.67   12.80
  -5   0  -4  228.78   15.10
   5   0   4  229.18   12.60
  -6   0  -4  155.78   20.40
   6   0   4  179.78   10.80
   7  -1  -4    1.60    4.60
   7  -1  -4   -1.90    6.30
   7  -1  -4    4.90    5.70
   7  -1  -4    2.50    4.40
   6  -1  -4  174.78   11.90
   6  -1  -4  181.28   11.50
   6  -1  -4  169.58   12.60
   6  -1  -4  169.48   12.50
   5  -1  -4  465.05   22.50
   5  -1  -4  442.56   22.40
   5  -1  -4  446.86   23.10
   5  -1  -4  456.55   23.00
   4  -1  -4   14.80    3.10
   4  -1  -4   14.00    2.90
   4  -1  -4   11.80    3.70
  -4   1   4   14.40    2.70
   3  -1  -4   90.69    6.60
   3  -1  -4   88.99    6.90
  -3   1   4   94.49    6.30
   2  -1  -4 5292.57  242.78
  -2   1   4 5622.34  242.78
   1  -1  -4 4663.83  219.88
   1  -1  -4 5207.88  219.68
  -1   1   4 4961.60  219.88
   0  -1  -4 1431.66   68.29
   0  -1  -4 1586.14   68.09
   0   1   4 1544.85   68.29
  -1  -1  -4 4063.39  172.78
  -1  -1  -4 3628.34  172.78
   1   1   4 3859.51  172.78
   1   1   4 3980.50  172.78
  -2  -1  -4 8307.87  356.86
   2   1   4 7766.42  356.66
  -3  -1  -4   23.90    3.40
  -3  -1  -4   23.90    3.20
  -3  -1  -4   26.60    3.80
   3   1   4   22.00    2.60
   3   1   4   22.10    2.60
  -4  -1  -4   29.00    4.30
  -4  -1  -4   26.80    3.30
   4   1   4   27.00    3.20
   4   1   4   26.80    4.40
  -5  -1  -4  301.27   17.80
  -5  -1  -4  313.07   16.00
   5   1   4  308.97   15.30
   5   1   4  300.77   15.90
  -6  -1  -4   16.50    6.20
   6   1   4   15.50    4.00
   6   1   4   14.90    3.40
   7  -2  -4  147.79   11.10
   7  -2  -4  162.08   13.40
   7  -2  -4  150.88   15.80
   7  -2  -4  155.68   12.50
   6  -2  -4   18.30    4.40
   6  -2  -4   26.90    5.40
   6  -2  -4   23.20    4.90
   6  -2  -4   28.60    4.60
   5  -2  -4  467.65   24.50
   5  -2  -4  493.95   24.20
   5  -2  -4  475.05   24.10
   5  -2  -4  503.75   24.40
   4  -2  -4  144.79    9.60
   4  -2  -4  145.79    9.30
  -4   2   4  145.09   11.70
   3  -2  -4 4303.47  183.98
   3  -2  -4 3927.11  183.78
  -3   2   4 4127.29  183.78
   2  -2  -4 1443.36   68.09
   2  -2  -4 1542.45   68.09
  -2   2   4 1539.55   68.09
   1  -2  -4  306.57   14.30
   1  -2  -4  283.07   14.70
  -1   2   4  311.07   14.70
   0  -2  -4 2649.33  124.19
   0  -2  -4 2799.42  124.09
   0   2   4 2899.11  124.19
  -1  -2  -4  209.98   10.20
  -1  -2  -4  186.68   10.30
   1   2   4  207.18   10.20
   1   2   4  202.08   10.30
  -2  -2  -4 3289.47  143.19
  -2  -2  -4 3294.77  143.79
  -2  -2  -4 3079.69  144.09
   2   2   4 3048.90  143.79
   2   2   4 3397.66  143.59
  -3  -2  -4   25.80    3.60
  -3  -2  -4   31.00    4.00
   3   2   4   19.70    2.80
   3   2   4   29.30    3.90
  -4  -2  -4 1018.10   44.90
  -4  -2  -4  910.21   45.40
   4   2   4  956.50   44.80
   4   2   4 1009.70   44.10
  -5  -2  -4  307.67   17.60
  -5  -2  -4  303.87   16.50
   5   2   4  306.17   16.30
  -6  -2  -4    8.10    6.00
   6   2   4    1.10    3.70
   7  -3  -4   25.60    5.80
   7  -3  -4   32.10   10.10
   6  -3  -4   30.50    5.50
   6  -3  -4   25.90    5.60
   6  -3  -4   27.60    4.70
   6  -3  -4   25.70    5.50
   5  -3  -4  638.84   30.80
   5  -3  -4  629.84   30.90
   4  -3  -4   78.29    6.70
   4  -3  -4   70.49    7.30
   3  -3  -4  212.68   11.80
   3  -3  -4  204.28   11.50
  -3   3   4  207.38   11.40
   2  -3  -4 1274.17   57.89
   2  -3  -4 1231.88   58.49
   2  -3  -4 1317.37   58.29
  -2   3   4 1321.67   58.39
   1  -3  -4 2510.45  121.99
   1  -3  -4 2904.31  121.79
   1  -3  -4 2719.13  121.79
  -1   3   4 2782.92  121.99
   0  -3  -4   94.09    5.60
   0  -3  -4   81.39    4.80
   0  -3  -4   82.19    6.00
   0   3   4   86.19    5.50
   0   3   4   89.79    5.80
  -1  -3  -4 1005.80   47.50
  -1  -3  -4 1050.69   47.60
   1   3   4 1105.59   47.40
   1   3   4 1034.80   47.60
  -2  -3  -4  224.88   10.60
  -2  -3  -4  196.48   10.70
  -2  -3  -4  210.38   11.10
   2   3   4  214.88   11.40
   2   3   4  220.08   10.60
  -3  -3  -4 3163.68  154.18
  -3  -3  -4 3599.14  153.98
  -3  -3  -4 3551.94  153.28
   3   3   4 3464.45  153.18
   3   3   4 3438.16  154.08
  -4  -3  -4  812.42   39.80
  -4  -3  -4  862.41   38.30
  -4  -3  -4  860.41   39.40
   4   3   4  842.52   39.50
  -5  -3  -4  348.77   19.70
  -5  -3  -4  358.56   18.60
   5   3   4  341.47   18.40
  -6  -3  -4   50.39    7.20
   6   3   4   40.10    5.50
   7  -4  -4  208.88   15.90
   7  -4  -4  206.78   15.20
   6  -4  -4   28.30    5.00
   6  -4  -4   26.00    6.30
   5  -4  -4  114.79    9.20
   5  -4  -4  104.39    9.50
   4  -4  -4    1.60    3.20
   4  -4  -4    1.00    2.20
   3  -4  -4 3054.99  136.29
   2  -4  -4  404.06   17.80
   2  -4  -4  344.87   18.50
   2  -4  -4  357.16   18.20
  -2   4   4  389.56   18.40
   1  -4  -4  199.28   10.00
   1  -4  -4  202.48   10.00
   1  -4  -4  184.88   10.60
  -1   4   4  190.78   10.30
  -1   4   4  183.88   10.00
   0  -4  -4  827.72   37.20
   0  -4  -4  855.01   37.70
   0  -4  -4  756.12   37.70
   0   4   4  855.81   37.70
   0   4   4  825.62   37.80
  -1  -4  -4 2705.73  119.49
  -1  -4  -4 2718.93  119.69
  -1  -4  -4 2579.64  119.49
   1   4   4 2622.24  119.69
   1   4   4 2747.23  119.49
  -2  -4  -4  161.78    8.90
  -2  -4  -4  177.78    9.10
  -2  -4  -4  169.48    9.50
   2   4   4  163.38    9.80
   2   4   4  167.88    8.80
  -3  -4  -4  715.73   31.90
  -3  -4  -4  688.53   31.30
  -3  -4  -4  644.34   32.00
   3   4   4  658.33   32.00
  -4  -4  -4   74.79    6.50
  -4  -4  -4   98.99    7.90
  -4  -4  -4   85.09    7.40
   4   4   4   84.29    7.90
  -5  -4  -4   36.30    5.20
  -5  -4  -4   24.20    3.60
  -5  -4  -4   31.50    5.80
   5   4   4   26.00    7.50
  -6  -4  -4   17.20    6.20
   6   4   4   22.80    5.10
   6  -5  -4  186.38   14.50
   6  -5  -4  171.68   18.10
   6  -5  -4  205.98   11.40
   6  -5  -4  186.18   20.20
   5  -5  -4  218.98   13.20
   5  -5  -4  211.98   14.50
   5  -5  -4  235.08   13.70
   4  -5  -4  410.76   18.90
   4  -5  -4  375.26   20.10
   4  -5  -4  389.36   20.70
   3  -5  -4 1251.17   57.49
   3  -5  -4 1287.57   56.79
   3  -5  -4 1224.28   57.89
   2  -5  -4  702.73   33.20
   2  -5  -4  743.93   32.80
   2  -5  -4  691.93   33.70
   1  -5  -4 2055.89   88.49
   1  -5  -4 2070.39   88.49
   1  -5  -4 1842.52   88.79
  -1   5   4 2011.90   88.79
  -1   5   4 1873.71   88.39
   0  -5  -4  706.73   32.40
   0  -5  -4  747.43   33.00
   0  -5  -4  673.53   33.00
   0   5   4  701.03   33.00
   0   5   4  736.93   33.00
  -1  -5  -4  344.17   17.30
  -1  -5  -4  362.76   17.30
  -1  -5  -4  338.87   17.10
   1   5   4  366.36   17.10
  -2  -5  -4  409.86   19.60
  -2  -5  -4  406.16   19.30
  -2  -5  -4  380.06   18.90
   2   5   4  379.26   19.80
   2   5   4  411.46   18.80
  -3  -5  -4  221.48   13.10
  -3  -5  -4  252.27   13.00
  -3  -5  -4  238.58   12.60
   3   5   4  237.08   13.50
  -4  -5  -4  499.65   26.00
  -4  -5  -4  528.15   25.10
  -4  -5  -4  533.85   26.10
   4   5   4  533.85   26.20
  -5  -5  -4  297.97   17.80
  -5  -5  -4  301.77   16.30
   5   5   4  311.87   17.60
   6  -6  -4    9.50    4.20
   6  -6  -4   11.60    5.50
   5  -6  -4   47.20    7.40
   5  -6  -4   40.00    5.80
   5  -6  -4   63.69    6.40
   4  -6  -4   -2.00    3.20
   4  -6  -4   -2.90    3.30
   4  -6  -4   -1.10    2.60
   3  -6  -4   63.59    8.10
   3  -6  -4   56.79    5.60
   3  -6  -4   55.49    6.60
   2  -6  -4 2219.28  102.49
   2  -6  -4 2297.47  102.29
   2  -6  -4 2404.96  101.29
  -2   6   4 2113.79  101.79
   1  -6  -4  135.39    7.90
   1  -6  -4  130.89    9.10
   1  -6  -4  148.49    8.50
  -1   6   4  132.09    8.20
  -1   6   4  135.99    8.50
   0  -6  -4  155.28    9.30
   0  -6  -4  156.38    9.10
   0  -6  -4  143.29    8.70
   0   6   4  147.39    8.90
   0   6   4  138.49    8.20
  -1  -6  -4 2549.44  115.69
  -1  -6  -4 2636.74  116.19
  -1  -6  -4 2804.62  116.19
   1   6   4 2348.57  115.99
  -2  -6  -4  173.68    9.70
  -2  -6  -4  154.88   10.70
  -2  -6  -4  180.08   10.70
   2   6   4  176.68   10.90
  -3  -6  -4 1160.28   53.19
  -3  -6  -4 1190.78   52.79
  -3  -6  -4 1087.99   53.09
   3   6   4 1155.58   53.39
  -4  -6  -4    9.60    4.40
  -4  -6  -4   15.50    5.40
  -4  -6  -4   10.10    4.70
   4   6   4   10.90    5.20
  -5  -6  -4  397.86   20.50
  -5  -6  -4  369.66   20.90
   5   6   4  384.96   21.50
   6  -7  -4  169.48   12.80
   6  -7  -4  188.58   16.00
   5  -7  -4    4.30    6.00
   5  -7  -4    8.40    4.30
   5  -7  -4   14.70    5.90
   4  -7  -4    7.60    4.10
   4  -7  -4   14.50    3.30
   4  -7  -4    7.30    4.80
   3  -7  -4  436.56   22.40
   3  -7  -4  404.36   20.00
   3  -7  -4  404.96   20.80
  -3   7   4  411.46   21.70
   2  -7  -4  152.48    9.50
   2  -7  -4  150.88    9.40
   2  -7  -4  154.08   11.10
  -2   7   4  144.19   10.30
   1  -7  -4  843.72   39.10
   1  -7  -4  848.22   38.30
  -1   7   4  817.62   38.60
  -1   7   4  802.52   38.40
   0  -7  -4   11.00    3.30
   0  -7  -4    9.80    3.10
   0  -7  -4    8.50    3.20
   0   7   4    6.30    2.80
   0   7   4    9.80    2.70
  -1  -7  -4  554.24   25.70
  -1  -7  -4  513.85   25.30
  -1  -7  -4  541.15   25.90
   1   7   4  530.35   25.80
   1   7   4  518.05   24.60
  -2  -7  -4   72.59    7.60
  -2  -7  -4   72.69    6.30
  -2  -7  -4   67.59    7.40
   2   7   4   65.29    8.00
  -3  -7  -4   57.89    6.80
  -3  -7  -4   76.59    8.40
  -3  -7  -4   69.29    8.30
   3   7   4   88.09    8.70
  -4  -7  -4  209.98   13.90
  -4  -7  -4  210.38   14.10
   4   7   4  222.78   14.50
   5  -8  -4   16.10    6.20
   4  -8  -4  179.58   12.30
   4  -8  -4  210.58   15.50
   4  -8  -4  196.78   13.50
   3  -8  -4   18.90    3.50
   3  -8  -4   20.90    5.70
   3  -8  -4   16.30    3.90
  -3   8   4   26.10    4.50
   2  -8  -4  560.14   26.70
   2  -8  -4  574.74   28.50
   2  -8  -4  560.04   27.20
  -2   8   4  549.85   27.90
   1  -8  -4  708.93   33.50
   1  -8  -4  716.03   34.40
   1  -8  -4  735.43   34.20
  -1   8   4  708.53   33.60
  -1   8   4  702.43   34.00
   0  -8  -4   65.79    7.30
   0  -8  -4   73.69    8.20
   0  -8  -4   54.89    6.90
   0   8   4   56.99    7.30
   0   8   4   76.19    7.00
  -1  -8  -4   22.20    4.10
  -1  -8  -4   24.20    4.40
  -1  -8  -4   29.30    4.00
   1   8   4   20.90    4.50
   1   8   4   32.80    4.90
  -2  -8  -4   -8.60    4.70
  -2  -8  -4    3.80    4.00
  -2  -8  -4    6.10    2.70
   2   8   4   -0.40    4.60
  -3  -8  -4   48.10    5.90
  -3  -8  -4   53.19    8.40
   3   8   4   41.80    5.90
   4  -9  -4   17.50    9.50
   4  -9  -4   -3.20    3.70
   4  -9  -4   -1.50    6.20
  -4   9   4    8.70    5.80
   3  -9  -4  417.46   23.70
   3  -9  -4  390.46   20.50
  -3   9   4  432.76   22.60
   2  -9  -4   90.89   11.30
   2  -9  -4   93.99   11.50
   2  -9  -4   69.99    8.00
  -2   9   4   86.49    9.80
   1  -9  -4  244.78   14.50
   1  -9  -4  257.87   15.90
   1  -9  -4  276.87   16.00
  -1   9   4  264.97   15.20
  -1   9   4  258.57   14.80
   0  -9  -4  622.34   29.60
   0  -9  -4  571.74   29.70
   0  -9  -4  590.44   29.20
   0   9   4  594.14   29.30
   0   9   4  609.94   28.80
  -1  -9  -4  109.59   10.80
  -1  -9  -4  101.99   11.30
  -1  -9  -4  100.19    8.90
   1   9   4  111.79    8.00
  -2  -9  -4  230.48   14.20
  -2  -9  -4  188.88   11.80
   2   9   4  211.48   14.80
   3   9   4  201.78   15.90
   3 -10  -4   20.80    6.90
   3 -10  -4    8.80    4.80
  -3  10   4   10.00    5.60
   2 -10  -4  -11.10    5.40
  -2  10   4    2.10    5.10
   1 -10  -4   46.70    6.10
   1 -10  -4   81.69   11.10
  -1  10   4   79.89    8.60
  -1  10   4   64.19   10.20
   0 -10  -4  445.86   25.50
   0 -10  -4  486.95   24.90
   0  10   4  486.95   24.60
   0  10   4  482.75   25.10
  -1 -10  -4  201.08   13.20
   1  10   4  192.68   14.60
   1  10   4  210.98   12.10
   1  10  -5    7.10    5.60
   1  10  -5   -2.50    4.00
  -1 -10   5    6.00    4.40
   0  10  -5   34.10    5.60
   0 -10   5   30.60    4.70
  -1  10  -5   79.89   10.90
  -1  10  -5   71.39    7.10
   1 -10   5   78.19    9.50
  -2  10  -5  489.25   26.10
   2 -10   5  440.76   24.30
   3   9  -5  194.38   14.70
   3   9  -5  230.58   16.30
  -3  -9   5  188.28   13.30
   2   9  -5   14.60    5.10
   2   9  -5   18.40    5.60
  -2  -9   5   12.80    4.40
   1   9  -5   98.99   11.00
   1   9  -5   95.39    9.10
  -1  -9   5   99.79    9.00
  -1  -9   5   91.39   13.80
   0   9  -5 1589.44   73.79
   0   9  -5 1590.84   71.99
   0  -9   5 1606.24   71.69
   0  -9   5 1563.34   73.69
  -1   9  -5    1.30    2.60
  -1   9  -5    3.30    3.80
   1  -9   5   -1.30    5.30
   1  -9   5    1.50    4.10
  -2   9  -5    2.70    4.40
   2  -9   5   -1.20    5.30
   2  -9   5   -6.20    5.00
  -3   9  -5  266.07   17.20
   3  -9   5  235.48   16.20
   3  -9   5  223.38   17.00
   4   8  -5   79.29   12.10
   4   8  -5   44.90    6.50
  -4  -8   5   52.19    5.10
   3   8  -5   15.00    5.50
   3   8  -5   21.60    5.40
  -3  -8   5   11.70    4.30
   2   8  -5  355.66   18.80
   2   8  -5  363.36   21.00
  -2  -8   5  342.17   20.20
  -2  -8   5  346.17   18.20
   1   8  -5    4.40    4.20
   1   8  -5    3.30    2.90
  -1  -8   5   -5.30    3.90
  -1  -8   5    2.80    2.90
   0   8  -5  182.78   12.80
   0   8  -5  180.48   10.30
   0  -8   5  176.98   12.00
   0  -8   5  172.88    9.80
  -1   8  -5   45.80    5.00
  -1   8  -5   43.70    5.50
   1  -8   5   39.70    5.20
   1  -8   5   38.20    6.20
  -2   8  -5  586.14   32.20
   2  -8   5  624.64   29.90
   2  -8   5  621.84   29.90
  -3   8  -5   22.00    5.10
   3  -8   5   31.80    5.00
  -4   8  -5   19.40    5.40
   4  -8   5   14.40    5.20
   4  -8   5   28.00    8.00
   5   7  -5   19.40    6.10
   5   7  -5   26.20    6.70
   4   7  -5  417.76   23.40
   4   7  -5  403.36   22.40
  -4  -7   5  439.76   30.00
  -4  -7   5  410.76   20.40
   3   7  -5   34.70    5.40
   3   7  -5   40.90    7.60
  -3  -7   5   29.00    5.20
  -3  -7   5   30.70    3.90
   2   7  -5   71.29    7.40
   2   7  -5   76.69    9.00
  -2  -7   5   63.59    8.20
  -2  -7   5   72.29    7.00
   1   7  -5  189.78   12.60
   1   7  -5  183.28   10.90
  -1  -7   5  184.38   10.80
  -1  -7   5  174.78   11.50
   0   7  -5    8.30    2.50
   0   7  -5    9.40    3.80
   0  -7   5   10.70    3.30
   0  -7   5    9.10    2.70
  -1   7  -5 1016.00   47.80
  -1   7  -5 1024.40   46.40
   1  -7   5 1008.90   47.10
   1  -7   5 1054.79   47.70
  -2   7  -5   53.39    7.70
   2  -7   5   59.59    7.30
   2  -7   5   53.89    7.10
  -3   7  -5  306.37   18.30
   3  -7   5  318.47   17.50
   3  -7   5  317.57   16.80
  -4   7  -5  722.53   35.50
   4  -7   5  680.53   35.10
   4  -7   5  711.33   33.50
  -5   7  -5  183.18   15.90
   5  -7   5  178.68   12.70
   5   6  -5  276.67   17.70
   5   6  -5  272.67   16.90
   4   6  -5  484.25   31.10
  -4  -6   5  572.74   25.60
  -4  -6   5  535.25   27.40
   3   6  -5    3.00    3.50
   3   6  -5    4.70    4.00
  -3  -6   5   -3.40    2.70
   2   6  -5 1039.20   48.60
   2   6  -5  984.80   47.80
  -2  -6   5 1043.00   48.30
  -2  -6   5 1088.59   47.80
   1   6  -5 1798.42   83.69
  -1  -6   5 1861.51   83.39
  -1  -6   5 1868.51   83.69
   0   6  -5   64.09    6.60
   0  -6   5   65.19    6.40
   0  -6   5   54.69    4.90
  -1   6  -5    3.30    2.80
   1  -6   5    5.50    2.60
   1  -6   5    2.70    2.80
  -2   6  -5 1130.29   53.29
   2  -6   5 1159.88   52.69
  -3   6  -5   -1.00    3.30
   3  -6   5    3.20    2.90
   3  -6   5    4.90    3.50
  -4   6  -5    3.60    4.10
   4  -6   5    6.70    3.20
   4  -6   5   -7.10    4.80
  -5   6  -5   36.50    6.70
   5  -6   5   45.40    7.20
   6   5  -5  168.08   13.90
   6   5  -5  141.49   13.00
   5   5  -5   -4.20    4.00
   5   5  -5    4.90    4.80
  -5  -5   5    4.40    5.40
  -5  -5   5   -2.50    2.40
   4   5  -5   13.30    4.70
   4   5  -5   12.70    3.90
  -4  -5   5   15.80    4.40
  -4  -5   5   12.20    2.80
   3   5  -5 3655.73  165.38
  -3  -5   5 3614.84  165.28
  -3  -5   5 3777.42  164.48
   2   5  -5    5.60    3.30
  -2  -5   5    7.10    2.50
  -2  -5   5    0.30    3.10
   1   5  -5   94.59    6.00
   1   5  -5  103.59    7.90
  -1  -5   5  111.59    7.50
  -1  -5   5   95.89    6.90
   0   5  -5    4.10    2.40
   0   5  -5    3.50    2.30
   0  -5   5    5.70    2.70
  -1   5  -5  798.22   36.60
  -1   5  -5  741.13   36.30
   1  -5   5  771.82   36.20
   1  -5   5  825.62   36.30
  -2   5  -5  324.07   17.70
  -2   5  -5  341.47   17.50
   2  -5   5  352.36   16.60
   2  -5   5  326.77   17.10
  -3   5  -5  130.79    9.50
  -3   5  -5  124.49   10.40
   3  -5   5  113.89    9.00
   3  -5   5  128.99    7.80
  -4   5  -5  379.76   20.50
  -4   5  -5  384.16   21.50
   4  -5   5  376.06   18.40
   4  -5   5  379.96   20.20
  -5   5  -5   -6.10    4.30
   5  -5   5    0.10    7.00
  -6   5  -5   42.00    7.20
   6  -5   5   36.20    3.70
   6   4  -5    4.20    5.30
   6   4  -5   12.00    5.40
   5   4  -5  207.88   13.80
   5   4  -5  170.68   19.20
  -5  -4   5  192.78   13.40
  -5  -4   5  194.58   10.90
   4   4  -5  977.10   47.10
  -4  -4   5 1046.10   45.80
  -4  -4   5  976.40   46.80
   3   4  -5    3.50    3.20
  -3  -4   5    0.50    2.70
  -3  -4   5    4.10    2.50
   2   4  -5  437.36   23.30
  -2  -4   5  526.05   23.00
  -2  -4   5  475.95   23.20
   1   4  -5 3575.64  169.28
   1   4  -5 3679.23  170.08
  -1  -4   5 3923.61  169.88
  -1  -4   5 4049.59  170.08
   0   4  -5  554.34   27.40
   0   4  -5  554.94   27.20
   0  -4   5  630.74   27.50
   0  -4   5  602.64   27.50
  -1   4  -5  329.67   16.70
  -1   4  -5  341.27   17.20
   1  -4   5  339.17   16.90
   1  -4   5  370.56   16.80
  -2   4  -5  986.20   47.50
  -2   4  -5 1012.30   47.30
  -2   4  -5 1043.50   46.00
   2  -4   5 1060.19   46.60
  -3   4  -5 5621.64  260.77
  -3   4  -5 5630.24  260.27
   3  -4   5 5820.52  259.17
   3  -4   5 6265.97  260.47
  -4   4  -5 1188.98   55.79
  -4   4  -5 1155.98   56.49
   4  -4   5 1249.57   55.89
   4  -4   5 1209.88   54.09
  -5   4  -5  170.38   16.20
  -5   4  -5  173.58   12.70
   5  -4   5  173.88   13.80
  -6   4  -5   51.09   10.60
   6   3  -5   48.30    6.80
   6   3  -5   37.70    6.10
   6   3  -5   45.10    5.50
   6   3  -5   63.89    6.70
   5   3  -5  356.66   17.20
   5   3  -5  351.36   19.80
   5   3  -5  350.36   17.90
  -5  -3   5  380.26   17.90
   4   3  -5   18.20    4.10
   4   3  -5   25.70    3.20
   4   3  -5   32.40    3.60
  -4  -3   5   19.70    3.90
  -4  -3   5   26.00    3.20
   3   3  -5 1038.10   49.10
   3   3  -5 1025.20   48.30
  -3  -3   5 1080.79   48.90
  -3  -3   5 1097.99   48.40
   2   3  -5   96.39    7.50
  -2  -3   5  102.89    7.00
  -2  -3   5  107.69    6.90
   1   3  -5   75.49    4.90
   1   3  -5   69.09    6.10
  -1  -3   5   77.69    5.80
  -1  -3   5   74.49    5.80
   0   3  -5  293.27   15.00
   0   3  -5  298.57   14.90
   0  -3   5  314.07   15.00
   0  -3   5  321.97   15.30
  -1   3  -5  290.57   13.90
  -1   3  -5  293.47   14.90
  -1   3  -5  287.37   14.30
   1  -3   5  305.87   14.20
  -2   3  -5  276.17   15.10
  -2   3  -5  270.47   14.50
  -2   3  -5  307.47   13.60
   2  -3   5  294.07   14.70
   2  -3   5  286.87   13.80
  -3   3  -5    4.30    1.50
  -3   3  -5    4.50    3.60
  -3   3  -5    3.50    2.30
   3  -3   5    4.50    1.60
   3  -3   5    4.60    2.90
  -4   3  -5   -2.30    4.20
  -4   3  -5   -1.10    1.80
  -4   3  -5    0.00    2.60
   4  -3   5    5.80    3.00
  -5   3  -5    1.50    3.90
  -5   3  -5    4.00    5.40
   5  -3   5    4.70    2.00
   5  -3   5    4.50    4.30
  -6   3  -5   -1.80    6.40
  -6   3  -5   -6.80    4.70
   6  -3   5    4.70    2.30
   7   2  -5   56.29    6.70
   7   2  -5   65.19    8.20
   7   2  -5   53.89    7.50
   7   2  -5   44.80    6.60
   6   2  -5    4.70    3.60
   6   2  -5    0.90    3.70
   6   2  -5    7.80    7.80
   5   2  -5  249.38   13.10
   5   2  -5  248.58   13.60
   5   2  -5  259.07   15.50
  -5  -2   5  249.28   13.40
   4   2  -5 1603.54   68.89
   4   2  -5 1475.95   70.09
   4   2  -5 1462.05   69.29
  -4  -2   5 1583.34   69.29
   3   2  -5  183.98   10.50
  -3  -2   5  192.48   10.80
  -3  -2   5  198.58   10.40
   2   2  -5  791.82   38.80
   2   2  -5  802.92   38.50
  -2  -2   5  889.81   38.60
  -2  -2   5  873.21   38.80
   1   2  -5 1470.15   70.59
  -1  -2   5 1566.34   70.69
  -1  -2   5 1663.13   70.59
   0   2  -5   11.60    2.30
   0   2  -5   16.00    2.40
   0  -2   5   14.90    2.40
   0  -2   5   17.00    2.50
  -1   2  -5   20.20    3.30
  -1   2  -5   22.10    2.80
  -1   2  -5   25.70    3.20
   1  -2   5   17.60    2.70
   1  -2   5   19.20    3.10
  -2   2  -5  541.25   27.30
  -2   2  -5  556.24   26.80
  -2   2  -5  600.14   26.30
   2  -2   5  583.84   27.20
   2  -2   5  589.94   26.00
  -3   2  -5  322.17   17.80
  -3   2  -5  361.36   15.80
  -3   2  -5  307.87   16.40
   3  -2   5  366.66   17.20
   3  -2   5  301.97   15.60
  -4   2  -5   43.70    4.70
  -4   2  -5   47.10    6.30
  -4   2  -5   45.90    5.90
   4  -2   5   52.29    6.40
   4  -2   5   49.10    4.50
  -5   2  -5  325.57   18.20
  -5   2  -5  348.97   19.90
   5  -2   5  351.06   18.70
   5  -2   5  322.57   16.30
  -6   2  -5   16.60    4.80
  -6   2  -5   12.50    6.70
   6  -2   5   19.30    3.40
   7   1  -5   -3.40    4.40
   7   1  -5    2.70    5.70
   7   1  -5    3.90    4.20
   7   1  -5    1.40    5.50
   6   1  -5  225.38   13.60
   6   1  -5  238.48   15.30
   6   1  -5  224.28   13.70
   6   1  -5  230.68   16.90
   5   1  -5  590.34   28.30
   5   1  -5  605.64   28.10
   5   1  -5  582.34   29.40
  -5  -1   5  581.34   28.90
   4   1  -5  345.87   18.00
   4   1  -5  355.76   19.00
  -4  -1   5  382.16   18.00
   3   1  -5   52.39    5.40
   3   1  -5   50.19    6.10
  -3  -1   5   50.49    5.10
   1   1  -5   34.90    4.60
   1   1  -5   29.00    4.70
  -1  -1   5   40.70    4.50
  -1  -1   5   40.30    4.50
   0   1  -5  780.12   37.50
   0  -1   5  862.51   37.90
   0  -1   5  836.02   37.50
  -1   1  -5 1882.81   89.79
  -1   1  -5 1826.22   89.09
  -1   1  -5 2148.19   89.39
   1  -1   5 2142.29   89.79
  -2   1  -5 3643.14  174.88
  -2   1  -5 3728.73  174.28
  -2   1  -5 4065.19  174.18
   2  -1   5 4197.28  174.68
   2  -1   5 3936.21  174.08
  -3   1  -5 1594.94   67.49
  -3   1  -5 1413.86   68.49
  -3   1  -5 1439.56   67.69
   3  -1   5 1548.95   67.89
   3  -1   5 1505.75   67.39
  -4   1  -5  118.39    8.40
  -4   1  -5  138.29    7.60
  -4   1  -5  121.89   10.70
   4  -1   5  121.89    7.60
   4  -1   5  128.19    9.10
  -5   1  -5  868.31   42.30
  -5   1  -5  929.41   44.00
   5  -1   5  935.61   43.30
   5  -1   5  897.51   41.60
  -6   1  -5  302.67   19.80
   6  -1   5  334.27   16.90
   6  -1   5  268.17   15.50
   7   0  -5   76.39   10.40
   7   0  -5   70.79    8.50
   7   0  -5   71.19    9.60
   7   0  -5   98.89   12.40
   6   0  -5  145.69   10.40
   6   0  -5  119.39   12.80
   6   0  -5  119.19   10.50
   6   0  -5  128.29   12.00
   5   0  -5   84.79    9.40
   5   0  -5   79.29    8.50
   5   0  -5   71.29    8.40
   5   0  -5   84.69    7.50
  -5   0   5   84.59    7.40
   4   0  -5   95.19    7.60
   4   0  -5   89.89    8.50
  -4   0   5   95.99    7.20
   3   0  -5   45.70    5.50
   3   0  -5   38.90    5.80
  -3   0   5   48.00    4.80
   2   0  -5  451.75   22.20
   2   0  -5  446.76   21.90
  -2   0   5  484.55   21.90
   1   0  -5  810.32   39.10
   1   0  -5  848.22   39.00
  -1   0   5  899.41   39.10
   0   0  -5 1599.34   71.89
   0   0  -5 1575.94   72.29
   0   0  -5 1560.14   71.89
   0   0   5 1684.43   72.29
  -1   0  -5 1785.02   83.99
  -1   0  -5 1914.81   83.49
   1   0   5 1829.52   83.49
   1   0   5 1933.51   83.79
  -2   0  -5   29.10    4.70
  -2   0  -5   35.30    4.00
  -2   0  -5   34.10    3.40
   2   0   5   33.40    3.90
   2   0   5   36.20    4.30
  -3   0  -5    0.20    1.70
  -3   0  -5    0.10    2.90
  -3   0  -5    2.10    2.10
   3   0   5    0.60    2.10
   3   0   5    0.80    2.10
  -4   0  -5 1372.16   65.99
  -4   0  -5 1399.86   67.39
  -4   0  -5 1552.44   66.39
   4   0   5 1428.56   66.09
   4   0   5 1560.94   66.29
  -5   0  -5  331.07   16.30
  -5   0  -5  303.37   18.70
   5   0   5  297.37   16.00
  -6   0  -5   10.70    6.50
   6   0   5    7.20    3.80
   6   0   5    8.70    3.70
   7  -1  -5   25.00    6.50
   7  -1  -5   14.50    4.90
   7  -1  -5   17.70    6.90
   6  -1  -5  578.24   30.40
   6  -1  -5  595.94   29.90
   6  -1  -5  584.54   29.30
   6  -1  -5  594.64   29.20
   5  -1  -5   34.20    5.20
   5  -1  -5   30.60    4.60
   5  -1  -5   47.20    6.70
  -5   1   5   29.00    3.70
   4  -1  -5   25.20    3.50
   4  -1  -5   22.80    4.10
   4  -1  -5   39.10    5.40
  -4   1   5   20.00    3.90
   3  -1  -5  213.38   12.20
   3  -1  -5  218.88   12.00
  -3   1   5  225.68   11.70
   2  -1  -5  200.48   11.10
   2  -1  -5  188.28   11.40
  -2   1   5  231.28   10.90
   1  -1  -5 3209.08  152.08
   1  -1  -5 3356.96  151.88
  -1   1   5 3662.63  152.18
   0  -1  -5 3763.62  173.78
   0   1   5 4033.60  173.78
  -1  -1  -5 1048.80   50.89
  -1  -1  -5 1263.77   50.89
   1   1   5 1133.89   50.99
   1   1   5 1049.70   50.79
  -2  -1  -5  100.49    7.30
  -2  -1  -5  107.99    6.50
   2   1   5  102.39    6.70
   2   1   5  113.79    6.90
  -3  -1  -5   96.59    5.90
  -3  -1  -5  102.89    8.10
  -3  -1  -5   97.79    6.70
   3   1   5  105.69    6.90
   3   1   5  100.99    6.70
  -4  -1  -5  671.33   34.80
  -4  -1  -5  748.23   33.80
   4   1   5  708.53   33.70
   4   1   5  763.62   33.60
  -5  -1  -5   16.50    3.70
  -5  -1  -5   19.00    5.90
   5   1   5   15.90    3.40
   5   1   5   17.20    3.40
  -6  -1  -5   28.60    6.80
   6   1   5   17.00    4.00
   6   1   5   26.30    4.40
   7  -2  -5  471.15   25.50
   7  -2  -5  471.75   25.30
   7  -2  -5  433.06   27.30
   6  -2  -5   28.10    4.90
   6  -2  -5   36.80    6.10
   6  -2  -5   31.70    5.60
   6  -2  -5   27.40    6.10
   5  -2  -5  197.78   12.10
   5  -2  -5  203.98   13.30
   5  -2  -5  188.28   12.40
   4  -2  -5  326.57   17.20
   4  -2  -5  326.07   17.10
   4  -2  -5  315.67   17.80
  -4   2   5  348.27   17.10
   3  -2  -5 3731.63  173.18
   3  -2  -5 3938.01  173.58
  -3   2   5 3955.50  173.18
   2  -2  -5 1027.30   49.60
   2  -2  -5 1118.79   49.30
  -2   2   5 1115.29   49.60
   1  -2  -5  602.54   29.90
   1  -2  -5  676.83   29.60
  -1   2   5  649.43   29.80
   0  -2  -5 2040.90   84.89
   0  -2  -5 1829.92   84.99
   0   2   5 1891.11   84.99
   0   2   5 1809.72   84.79
  -1  -2  -5  577.84   25.30
  -1  -2  -5  510.35   25.30
   1   2   5  527.85   25.30
   1   2   5  551.64   25.30
  -2  -2  -5 1026.70   44.10
  -2  -2  -5 1008.60   44.90
  -2  -2  -5  929.11   45.40
   2   2   5  991.20   44.70
   2   2   5  958.60   44.90
  -3  -2  -5   95.39    8.10
  -3  -2  -5  103.99    7.10
   3   2   5  109.89    6.90
   3   2   5   97.79    7.20
  -4  -2  -5 1025.20   45.30
  -4  -2  -5  930.81   46.20
   4   2   5  947.31   45.30
   4   2   5 1018.20   44.80
  -5  -2  -5  110.19   11.20
  -5  -2  -5  123.69    8.80
   5   2   5  104.99    8.80
   5   2   5  105.19    7.80
  -6  -2  -5   36.20    6.40
   6   2   5   21.80    4.80
   7  -3  -5  127.09   12.70
   7  -3  -5  114.69   16.90
   7  -3  -5  115.89   12.70
   6  -3  -5  227.28   14.50
   6  -3  -5  225.78   15.10
   6  -3  -5  212.08   15.30
   6  -3  -5  170.78   16.70
   5  -3  -5  392.76   20.50
   5  -3  -5  382.86   20.70
   4  -3  -5  407.86   20.50
   4  -3  -5  400.16   20.60
  -4   3   5  398.16   20.30
   3  -3  -5 2398.96  111.59
   3  -3  -5 2536.45  110.99
  -3   3   5 2495.85  111.49
   2  -3  -5    3.20    2.00
   2  -3  -5    4.80    2.60
   2  -3  -5    3.80    1.90
  -2   3   5    6.20    2.00
   1  -3  -5  468.95   23.60
   1  -3  -5  508.75   23.20
  -1   3   5  509.05   23.50
   0  -3  -5  675.93   30.70
   0  -3  -5  685.23   30.20
   0  -3  -5  618.24   30.90
   0   3   5  680.53   30.80
  -1  -3  -5   68.09    4.90
  -1  -3  -5   56.99    5.40
   1   3   5   60.89    5.10
   1   3   5   51.49    5.10
  -2  -3  -5  121.59    6.50
  -2  -3  -5  107.59    7.10
  -2  -3  -5  110.99    7.20
   2   3   5  112.79    7.50
   2   3   5  119.09    7.20
  -3  -3  -5  340.67   15.70
  -3  -3  -5  317.67   17.60
  -3  -3  -5  348.37   17.00
   3   3   5  347.67   16.20
   3   3   5  316.17   17.00
  -4  -3  -5    2.50    3.10
  -4  -3  -5   15.40    4.30
   4   3   5   10.70    2.40
   4   3   5   13.30    3.40
  -5  -3  -5   37.00    5.00
  -5  -3  -5   32.00    6.00
   5   3   5   28.20    4.70
  -6  -3  -5  270.87   18.70
   6   3   5  260.97   15.80
   7  -4  -5   41.20    6.90
   7  -4  -5   48.00    6.80
   6  -4  -5  163.58   12.80
   6  -4  -5  139.39   15.90
   6  -4  -5  166.18   15.20
   6  -4  -5  129.29   21.30
   5  -4  -5  149.79   12.10
   5  -4  -5  155.78   11.40
   4  -4  -5  112.99    9.20
   4  -4  -5  121.79    7.80
   4  -4  -5  124.99   10.10
   3  -4  -5 1322.57   60.39
   3  -4  -5 1323.17   61.39
   3  -4  -5 1362.66   61.09
  -3   4   5 1328.77   61.09
   2  -4  -5   48.20    4.50
   2  -4  -5   42.20    6.00
   2  -4  -5   43.00    5.10
  -2   4   5   34.50    4.70
   1  -4  -5 1708.53   80.69
   1  -4  -5 1889.11   80.39
   1  -4  -5 1891.11   80.39
  -1   4   5 1760.72   80.59
  -1   4   5 1686.93   80.39
   0  -4  -5  469.15   21.00
   0  -4  -5  420.56   21.80
   0  -4  -5  472.95   21.70
   0   4   5  460.75   21.70
   0   4   5  452.75   21.70
  -1  -4  -5 1739.03   78.19
  -1  -4  -5 1749.12   77.99
   1   4   5 1677.83   78.39
   1   4   5 1778.62   78.09
  -2  -4  -5 5065.29  223.58
  -2  -4  -5 4763.22  223.08
  -2  -4  -5 5045.40  223.08
   2   4   5 5207.28  223.08
   2   4   5 4988.90  223.58
  -3  -4  -5   93.09    7.50
  -3  -4  -5   90.19    6.50
  -3  -4  -5   95.29    8.30
   3   4   5   92.59    8.00
   3   4   5   97.99    6.20
  -4  -4  -5    3.80    2.40
  -4  -4  -5    7.80    3.40
  -4  -4  -5   12.20    4.40
   4   4   5    1.70    3.30
  -5  -4  -5    1.80    5.00
  -5  -4  -5   19.40    5.70
   5   4   5   13.20    5.00
   6  -5  -5   53.59   11.50
   6  -5  -5   80.59   12.00
   6  -5  -5   42.30    5.40
   5  -5  -5  385.26   21.80
   5  -5  -5  425.76   22.60
   5  -5  -5  406.86   20.10
   4  -5  -5    5.00    3.10
   4  -5  -5    1.50    4.10
   4  -5  -5    7.30    2.60
   3  -5  -5   50.99    6.30
   3  -5  -5   54.19    7.80
   2  -5  -5  318.97   16.00
   2  -5  -5  314.17   17.00
   2  -5  -5  308.47   16.10
  -2   5   5  320.17   16.20
   1  -5  -5 1491.45   67.79
   1  -5  -5 1606.94   67.19
  -1   5   5 1325.37   69.49
  -1   5   5 1519.75   67.29
   0  -5  -5  408.86   21.20
   0  -5  -5  433.26   20.40
   0  -5  -5  449.95   21.20
   0   5   5  427.46   21.30
   0   5   5  477.35   21.20
  -1  -5  -5  529.35   25.90
  -1  -5  -5  566.64   26.10
  -1  -5  -5  553.94   25.90
   1   5   5  513.65   26.20
   1   5   5  573.74   25.80
  -2  -5  -5   44.30    5.10
  -2  -5  -5   32.30    3.70
  -2  -5  -5   43.10    5.50
   2   5   5   46.20    6.50
   2   5   5   50.29    5.20
  -3  -5  -5  134.99    9.90
  -3  -5  -5  127.79    9.70
  -3  -5  -5  147.29    8.60
   3   5   5  143.19   10.10
  -4  -5  -5  169.88   11.70
  -4  -5  -5  165.08   10.20
  -4  -5  -5  171.98   12.50
   4   5   5  149.49   12.50
  -5  -5  -5   45.00    4.70
  -5  -5  -5   39.70    6.50
   5   5   5   37.00    5.80
   6  -6  -5  217.68   14.10
   6  -6  -5  234.18   16.80
   5  -6  -5  514.25   24.70
   5  -6  -5  479.65   26.70
   5  -6  -5  533.95   27.70
   4  -6  -5  284.37   16.90
   4  -6  -5  251.17   15.40
   4  -6  -5  273.27   14.10
   3  -6  -5    9.60    4.00
   3  -6  -5    6.40    3.20
   3  -6  -5   12.10    2.80
   2  -6  -5   -1.50    2.30
   2  -6  -5   -0.20    3.60
   2  -6  -5   -2.10    3.00
   1  -6  -5  290.27   14.40
   1  -6  -5  280.57   14.20
   1  -6  -5  285.87   15.60
  -1   6   5  274.67   14.60
   0  -6  -5  578.84   27.90
   0  -6  -5  574.94   28.00
   0   6   5  607.84   28.20
   0   6   5  589.04   28.00
  -1  -6  -5   11.40    3.00
  -1  -6  -5   12.80    3.20
  -1  -6  -5   14.20    3.00
   1   6   5   10.10    2.80
   1   6   5   11.10    2.90
  -2  -6  -5   77.29    7.10
  -2  -6  -5   84.39    7.00
  -2  -6  -5   94.69    7.40
   2   6   5   79.49    8.00
  -3  -6  -5   41.90    5.90
  -3  -6  -5   37.00    5.10
  -3  -6  -5   44.10    5.30
   3   6   5   34.80    5.40
  -4  -6  -5    5.60    4.90
  -4  -6  -5    5.30    4.90
   4   6   5    1.80    4.10
   5  -7  -5   42.50    6.40
   5  -7  -5   50.99    5.20
   4  -7  -5  494.15   29.20
   4  -7  -5  500.55   25.10
   4  -7  -5  491.95   24.00
   3  -7  -5  184.88   13.20
   3  -7  -5  167.58   10.20
   3  -7  -5  156.58   11.80
   2  -7  -5 1392.86   62.99
   2  -7  -5 1382.26   62.69
   2  -7  -5 1361.36   63.89
   1  -7  -5  372.06   18.20
   1  -7  -5  371.26   18.70
   1  -7  -5  373.76   19.60
  -1   7   5  366.16   18.70
   0  -7  -5  180.18   11.00
   0  -7  -5  171.88   10.30
   0  -7  -5  151.08   10.50
   0   7   5  171.18   10.80
  -1  -7  -5 2235.28  102.09
  -1  -7  -5 2284.67  102.49
  -1  -7  -5 2281.67  102.49
   1   7   5 2276.47  102.69
  -2  -7  -5   59.59    8.70
  -2  -7  -5   67.89    6.60
  -2  -7  -5   64.59    7.80
   2   7   5   68.19    8.50
  -3  -7  -5   79.69    9.80
  -3  -7  -5   71.49    9.20
  -3  -7  -5   83.09    9.20
   3   7   5   98.59    9.90
  -4  -7  -5  141.29   12.30
  -4  -7  -5  153.98   12.00
   4   7   5  143.49   12.70
   5  -8  -5   38.90    6.80
   5  -8  -5   46.00    5.70
   4  -8  -5   79.89   10.40
   4  -8  -5   60.39    8.30
   4  -8  -5   87.39    8.00
   3  -8  -5    8.40    3.80
   3  -8  -5    7.00    3.70
   2  -8  -5   25.20    4.30
   2  -8  -5   20.10    5.20
   2  -8  -5   21.70    3.80
   1  -8  -5    4.50    3.30
   1  -8  -5   11.70    3.90
   1  -8  -5    5.20    4.10
  -1   8   5   10.70    3.30
   0  -8  -5   -3.40    3.60
   0  -8  -5   -8.20    3.90
   0  -8  -5    3.50    3.90
   0   8   5    0.40    3.50
  -1  -8  -5   34.00    5.30
  -1  -8  -5   33.40    4.50
  -1  -8  -5   34.10    4.60
   1   8   5   31.80    5.10
  -2  -8  -5  177.28   10.90
  -2  -8  -5  176.88   15.10
  -2  -8  -5  164.38   11.90
   2   8   5  189.58   12.70
  -3  -8  -5  187.08   13.20
  -3  -8  -5  175.78   13.60
   3   8   5  242.08   14.70
   4  -9  -5   -7.10    4.40
   4  -9  -5    2.10    6.10
   3  -9  -5  212.98   13.90
   3  -9  -5  262.37   17.50
   3  -9  -5  213.68   15.00
   2  -9  -5  207.78   12.70
   2  -9  -5  195.28   15.30
   1  -9  -5    8.70    5.00
   1  -9  -5    3.80    4.50
   1  -9  -5   10.90    5.20
  -1   9   5   13.40    3.60
   0  -9  -5   59.69    9.30
   0  -9  -5   35.60    6.00
   0  -9  -5   59.59    9.50
   0   9   5   52.79    6.90
  -1  -9  -5   13.60    4.10
  -1  -9  -5   11.80    4.80
  -1  -9  -5   10.40    7.50
   1   9   5   15.90    5.00
  -2  -9  -5  461.35   24.00
  -2  -9  -5  499.45   25.50
   2   9   5  510.65   26.20
   2 -10  -5  268.17   18.90
   2 -10  -5  239.98   16.40
   1 -10  -5    4.20    6.40
   1 -10  -5    6.10    9.30
  -1  10   5    4.30    5.60
   0 -10  -5  474.65   25.00
   0  10   5  472.05   25.00
   0  10  -6   42.50    6.20
   0  10  -6   43.90    5.40
  -1  10  -6  175.28   13.90
  -1  10  -6  172.38   10.30
   1 -10   6  151.18   12.20
   2   9  -6   55.59    7.70
   2   9  -6   31.40    7.90
  -2  -9   6   35.30    5.30
   1   9  -6    5.90    3.90
   1   9  -6    3.70    5.60
  -1  -9   6    8.10    4.40
   0   9  -6   -0.50    4.70
   0   9  -6    3.70    3.50
   0  -9   6    1.10    7.50
  -1   9  -6  207.38   11.10
  -1   9  -6  189.38   14.50
   1  -9   6  198.58   12.80
   1  -9   6  198.98   16.30
  -2   9  -6  318.07   19.50
   2  -9   6  290.87   17.70
   2  -9   6  318.27   19.60
  -3   9  -6    5.90    5.80
   3  -9   6    5.10    7.10
   3  -9   6    8.30    5.90
   3   8  -6  100.69   10.10
  -3  -8   6   83.79   10.20
   2   8  -6 1334.97   62.39
   2   8  -6 1416.76   63.69
  -2  -8   6 1285.17   63.69
  -2  -8   6 1381.16   62.29
   1   8  -6   43.30   10.60
   1   8  -6   53.79    7.60
  -1  -8   6   72.79    8.00
  -1  -8   6   55.79    6.70
   0   8  -6   48.70    6.20
   0   8  -6   34.00    5.50
   0  -8   6   29.10    5.10
  -1   8  -6   30.00    3.20
   1  -8   6   27.10    5.10
   1  -8   6   35.40    4.60
  -2   8  -6  470.55   24.80
   2  -8   6  467.55   23.70
   2  -8   6  457.45   23.90
  -3   8  -6  140.19   13.30
   3  -8   6  128.79   12.00
   3  -8   6  126.89   11.20
  -4   8  -6    7.00    6.40
   4  -8   6   12.30    5.40
   4   7  -6   -3.70    5.60
   4   7  -6    0.00    5.40
  -4  -7   6   -6.60    4.80
   3   7  -6  131.19   11.80
   3   7  -6  137.59   10.70
  -3  -7   6  121.49   10.10
  -3  -7   6  127.29   12.90
   2   7  -6   29.70    4.80
   2   7  -6   27.40    4.70
  -2  -7   6   24.20    4.10
  -2  -7   6   28.30    4.70
   1   7  -6   27.00    5.30
   1   7  -6   29.10    3.80
  -1  -7   6   27.40    4.60
  -1  -7   6   30.80    3.90
   0   7  -6    7.10    3.80
   0   7  -6    5.20    2.90
   0  -7   6    3.80    3.30
  -1   7  -6    3.20    3.70
  -1   7  -6    2.10    2.20
   1  -7   6   -0.10    3.20
   1  -7   6    3.80    3.70
  -2   7  -6   67.09    8.60
   2  -7   6   69.09    7.50
   2  -7   6   54.79    8.00
   3  -7   6  129.89    9.90
   3  -7   6  122.79   10.80
  -4   7  -6  927.81   43.90
   4  -7   6  875.51   41.50
   4  -7   6  861.31   43.40
   5   6  -6   29.00    6.40
   5   6  -6   22.80    5.50
  -5  -6   6   20.50    4.30
   4   6  -6   12.50    5.70
   4   6  -6   15.40    5.10
  -4  -6   6   10.40    5.50
   3   6  -6  263.77   15.80
   3   6  -6  301.07   17.20
  -3  -6   6  294.67   15.60
  -3  -6   6  286.27   16.20
   2   6  -6   36.30    5.20
  -2  -6   6   26.90    3.80
  -2  -6   6   18.10    3.80
   1   6  -6  422.46   22.50
  -1  -6   6  451.25   21.90
  -1  -6   6  454.85   22.20
   0   6  -6 1088.09   49.30
   0   6  -6 1066.49   49.99
   0  -6   6 1070.19   49.80
   0  -6   6 1082.99   49.70
  -1   6  -6  557.34   26.80
  -1   6  -6  550.04   26.70
   1  -6   6  568.84   26.50
   1  -6   6  523.65   27.00
  -2   6  -6    2.20    3.70
  -2   6  -6   -1.40    3.10
   2  -6   6    0.20    2.80
   2  -6   6   -1.70    3.50
  -3   6  -6    1.20    3.90
  -3   6  -6    0.80    4.60
   3  -6   6    3.60    3.40
  -4   6  -6  106.19   15.00
  -4   6  -6  116.39   13.00
   4  -6   6  127.99    8.60
   4  -6   6  119.49   11.50
  -5   6  -6    2.00    5.50
   5  -6   6    1.20    3.60
   5   5  -6    6.40    5.00
   5   5  -6   -2.70    4.80
  -5  -5   6    0.90    3.50
   4   5  -6   18.80    5.20
  -4  -5   6   24.20    3.90
  -4  -5   6   25.40    5.10
   3   5  -6  974.10   43.90
  -3  -5   6  839.42   45.30
  -3  -5   6  952.80   43.50
   2   5  -6   18.90    4.10
  -2  -5   6   29.20    3.80
  -2  -5   6   21.00    3.60
   1   5  -6  364.06   18.80
   1   5  -6  364.56   17.60
  -1  -5   6  370.86   18.40
  -1  -5   6  367.76   18.50
   0   5  -6 1724.63   76.59
   0   5  -6 1646.34   76.79
   0  -5   6 1730.13   76.79
   0  -5   6 1679.23   76.89
  -1   5  -6   90.29    7.10
  -1   5  -6   81.99    7.70
   1  -5   6  104.19    7.20
  -2   5  -6   36.80    3.70
  -2   5  -6   34.70    5.40
  -2   5  -6   34.40    4.50
   2  -5   6   41.30    5.30
   2  -5   6   31.90    4.00
  -3   5  -6  110.19    9.30
  -3   5  -6  118.29   10.40
   3  -5   6  102.69    7.20
   3  -5   6  105.29    8.70
  -4   5  -6  483.45   26.70
  -4   5  -6  492.55   25.70
   4  -5   6  496.45   23.50
   4  -5   6  519.65   25.80
  -5   5  -6  138.69   14.40
  -5   5  -6   89.89   13.40
   6   4  -6   25.30    6.30
   6   4  -6   19.90    5.30
  -6  -4   6   17.30    4.70
   5   4  -6  367.26   21.40
  -5  -4   6  376.66   21.00
  -5  -4   6  366.96   19.70
   4   4  -6   -1.50    3.90
  -4  -4   6    1.40    3.00
  -4  -4   6   -0.60    3.90
   3   4  -6   89.99    8.80
  -3  -4   6   92.89    7.40
  -3  -4   6   90.09    7.80
   2   4  -6  112.29    8.60
   2   4  -6  116.89    6.30
  -2  -4   6  109.09    8.20
  -2  -4   6  115.29    8.00
   1   4  -6 1776.22   81.59
   1   4  -6 1770.02   80.79
  -1  -4   6 1862.61   82.29
   0   4  -6   16.10    2.90
   0   4  -6   19.70    2.90
   0  -4   6   19.80    2.70
   0  -4   6   17.50    2.90
  -1   4  -6  529.05   25.20
  -1   4  -6  544.35   24.70
  -1   4  -6  529.75   25.80
   1  -4   6  532.95   25.60
   1  -4   6  541.15   25.20
  -2   4  -6  217.88   13.40
  -2   4  -6  233.48   11.20
  -2   4  -6  210.88   12.80
   2  -4   6  240.48   12.70
   2  -4   6  237.48   11.90
  -3   4  -6 1712.93   77.59
  -3   4  -6 1631.94   76.79
   3  -4   6 1723.03   76.99
   3  -4   6 1672.23   75.49
  -4   4  -6  395.26   21.10
  -4   4  -6  394.96   22.40
   4  -4   6  439.06   21.30
   4  -4   6  387.26   18.80
  -5   4  -6   38.00    7.10
  -5   4  -6   38.60    5.60
   5  -4   6   33.90    9.60
  -6   4  -6  247.18   19.90
   6   3  -6  430.36   21.00
   6   3  -6  440.36   24.50
   6   3  -6  440.46   21.90
  -6  -3   6  421.56   22.10
   5   3  -6    1.90    2.90
   5   3  -6    5.00    4.80
   5   3  -6    3.70    3.10
  -5  -3   6   -2.30    3.60
   4   3  -6  208.18   13.60
   4   3  -6  198.38   12.00
   4   3  -6  208.88   10.60
  -4  -3   6  211.08   12.40
  -4  -3   6  212.78   11.90
   3   3  -6 1056.09   50.69
   3   3  -6 1066.99   51.39
  -3  -3   6 1162.08   51.39
  -3  -3   6 1146.49   50.79
   2   3  -6  681.83   33.10
  -2  -3   6  696.83   32.90
  -2  -3   6  720.33   32.70
   1   3  -6  595.34   28.50
   1   3  -6  562.94   27.90
  -1  -3   6  648.84   28.60
  -1  -3   6  613.84   28.50
   0   3  -6  899.21   43.90
   0   3  -6  949.11   43.90
   0  -3   6  987.90   43.90
   0  -3   6 1007.00   44.20
  -1   3  -6  352.26   16.60
  -1   3  -6  344.97   17.70
  -1   3  -6  339.17   16.90
   1  -3   6  350.46   17.50
   1  -3   6  368.86   16.90
  -2   3  -6 1350.56   62.99
  -2   3  -6 1376.76   64.29
  -2   3  -6 1493.45   62.99
   2  -3   6 1392.26   62.99
  -3   3  -6    8.60    2.40
  -3   3  -6   11.00    4.30
  -3   3  -6    9.70    2.10
   3  -3   6    2.30    2.90
  -4   3  -6  118.89    9.30
  -4   3  -6  121.59    7.20
  -4   3  -6  116.49   11.10
   4  -3   6  123.99    9.90
  -5   3  -6  155.28   11.90
  -5   3  -6  165.98   13.60
   5  -3   6  128.49   14.40
  -6   3  -6   75.99    9.80
  -6   3  -6   51.59    7.10
   6   2  -6    4.10    3.90
   6   2  -6   -1.80    5.40
   6   2  -6   -2.60    4.00
   5   2  -6   55.09    7.40
   5   2  -6   55.89    6.10
   5   2  -6   45.00    6.50
  -5  -2   6   45.00    4.80
   4   2  -6   46.50    6.40
   4   2  -6   36.90    5.40
   3   2  -6   16.90    3.00
   3   2  -6   24.40    4.40
  -3  -2   6   14.60    3.00
  -3  -2   6   17.90    3.00
   2   2  -6  111.99    7.60
   2   2  -6  114.09    8.30
  -2  -2   6  128.49    7.60
  -2  -2   6  106.39    7.90
   1   2  -6 1506.55   70.99
  -1  -2   6 1613.14   70.99
  -1  -2   6 1595.44   71.19
   0   2  -6  346.37   17.00
   0   2  -6  323.47   16.70
   0  -2   6  365.96   17.20
   0  -2   6  351.86   16.70
  -1   2  -6  424.36   18.60
  -1   2  -6  380.56   19.40
  -1   2  -6  371.06   18.50
   1  -2   6  393.56   18.50
   1  -2   6  408.36   19.40
  -2   2  -6   36.40    6.00
  -2   2  -6   36.40    3.20
  -2   2  -6   38.80    3.90
   2  -2   6   39.20    3.20
   2  -2   6   31.60    4.70
  -3   2  -6  124.99    7.10
  -3   2  -6  111.89    9.60
  -3   2  -6  116.19    7.80
   3  -2   6  124.19    8.10
  -4   2  -6  715.13   34.60
  -4   2  -6  724.63   36.20
  -4   2  -6  775.22   33.80
   4  -2   6  721.53   33.70
  -5   2  -6  269.97   17.60
  -5   2  -6  268.87   14.00
  -5   2  -6  256.27   15.00
   5  -2   6  250.87   13.30
  -6   2  -6    9.70    4.50
  -6   2  -6   11.20    7.50
   6  -2   6   14.10    5.40
   6  -2   6    6.40    3.10
   6   1  -6  574.04   32.40
   6   1  -6  579.14   30.40
   6   1  -6  615.04   28.70
   6   1  -6  558.74   28.80
  -6  -1   6  590.84   28.80
   5   1  -6   29.00    4.60
   5   1  -6   34.30    4.20
   5   1  -6   29.40    5.70
  -5  -1   6   32.50    4.10
   4   1  -6   15.20    3.50
   4   1  -6    9.10    4.20
  -4  -1   6   12.80    3.00
   3   1  -6   -1.10    2.80
   3   1  -6    2.90    2.60
  -3  -1   6    2.90    2.20
   2   1  -6  801.52   38.10
   2   1  -6  815.02   38.20
  -2  -1   6  848.22   38.00
   1   1  -6    5.80    2.40
   1   1  -6    8.60    2.60
  -1  -1   6    8.60    2.40
   0   1  -6 1865.81   90.09
   0   1  -6 2083.39   90.09
   0  -1   6 2091.79   90.69
  -1   1  -6  674.63   32.60
  -1   1  -6  736.53   32.00
  -1   1  -6  651.73   31.60
   1  -1   6  726.63   32.50
  -2   1  -6  202.38   12.30
  -2   1  -6  222.78   11.10
   2  -1   6  222.38   11.60
  -3   1  -6  246.68   11.70
  -3   1  -6  211.18   13.40
  -3   1  -6  214.98   11.70
   3  -1   6  240.28   12.40
   3  -1   6  211.38   11.50
  -4   1  -6  209.18   14.10
  -4   1  -6  210.38   11.30
  -4   1  -6  207.68   11.60
   4  -1   6  188.98   11.00
   4  -1   6  214.58   11.80
  -5   1  -6 1361.76   58.09
  -5   1  -6 1273.97   58.39
  -5   1  -6 1101.99   65.29
   5  -1   6 1326.27   58.49
   5  -1   6 1267.97   57.79
  -6   1  -6   -4.10    6.80
   6  -1   6    3.20    4.70
   6  -1   6    2.40    3.30
   7   0  -6  209.18   15.30
   7   0  -6  219.68   16.50
   7   0  -6  237.48   16.80
   6   0  -6   28.40    7.20
   6   0  -6   22.70    5.00
   6   0  -6   24.80    6.20
   6   0  -6   31.00    5.50
   5   0  -6    9.20    3.90
   5   0  -6    1.20    4.40
  -5   0   6    2.30    3.00
   4   0  -6 3540.65  157.48
   4   0  -6 3394.46  156.98
  -4   0   6 3574.54  156.88
   3   0  -6   16.10    3.80
   3   0  -6   15.70    3.20
  -3   0   6   16.30    2.90
   2   0  -6 1293.67   58.79
   2   0  -6 1247.28   58.69
  -2   0   6 1326.47   58.69
   1   0  -6 1310.67   58.99
   1   0  -6 1291.57   59.19
   0   0  -6 4188.48  189.98
   0   0  -6 4168.68  190.48
   0   0  -6 4303.87  190.08
   0   0   6 4418.66  190.48
  -1   0  -6 3276.87  151.28
  -1   0  -6 3420.06  150.68
  -1   0  -6 3251.77  150.28
   1   0   6 3572.64  151.18
  -2   0  -6   50.29    6.10
  -2   0  -6   52.19    4.50
  -2   0  -6   49.50    4.30
   2   0   6   59.79    5.60
   2   0   6   46.90    4.70
  -3   0  -6  115.09    7.40
  -3   0  -6  132.29    7.70
  -3   0  -6  123.09    9.60
   3   0   6  129.69    8.30
   3   0   6  123.69    7.70
  -4   0  -6   46.90    6.40
  -4   0  -6   44.40    5.50
  -4   0  -6   41.40    5.80
   4   0   6   45.60    6.00
   4   0   6   41.90    5.50
  -5   0  -6   -1.90    3.60
  -5   0  -6    2.70   10.30
   5   0   6    7.30    3.00
   5   0   6    2.20    3.30
  -6   0  -6    2.10    6.80
   6   0   6   -3.10    4.60
   6   0   6   -2.40    4.10
   7  -1  -6   57.79    7.80
   7  -1  -6   39.40    6.40
   7  -1  -6   54.39    9.10
   6  -1  -6   33.10    7.90
   6  -1  -6   34.30    5.20
   6  -1  -6   35.80    6.30
   6  -1  -6   27.30    6.80
   5  -1  -6  111.69   10.00
   5  -1  -6  104.99   10.40
   5  -1  -6  119.29    9.80
  -5   1   6  113.89    9.10
   4  -1  -6   57.19    6.90
   4  -1  -6   48.00    7.80
  -4   1   6   43.70    6.00
   3  -1  -6  486.85   24.20
   3  -1  -6  485.45   24.50
  -3   1   6  517.65   24.10
   2  -1  -6    0.20    2.30
   2  -1  -6   -1.70    2.40
  -2   1   6   -2.50    2.10
   1  -1  -6  853.61   38.80
   1  -1  -6  825.12   39.00
  -1   1   6  847.52   38.80
   0  -1  -6  212.58   11.90
   0  -1  -6  208.08   11.40
   0  -1  -6  232.08   11.30
   0   1   6  233.68   11.70
  -1  -1  -6  159.48    9.70
  -1  -1  -6  164.68    8.70
  -1  -1  -6  168.38    9.20
   1   1   6  175.78    9.20
   1   1   6  182.18    9.70
  -2  -1  -6 1755.82   81.29
  -2  -1  -6 1701.73   79.89
  -2  -1  -6 1916.81   80.69
   2   1   6 1726.83   80.59
   2   1   6 1854.31   80.69
  -3  -1  -6   -0.60    2.50
  -3  -1  -6    0.00    3.20
  -3  -1  -6    1.10    1.80
   3   1   6   -1.10    2.60
   3   1   6   -1.60    2.20
  -4  -1  -6    1.70    2.90
  -4  -1  -6    3.40    4.30
   4   1   6    0.90    2.70
   4   1   6   -0.70    3.00
  -5  -1  -6  407.86   20.30
  -5  -1  -6  393.36   26.60
   5   1   6  383.76   19.90
  -6  -1  -6  153.68   15.40
  -6  -1  -6  144.49   11.50
   6   1   6  128.09   11.30
   6   1   6  138.19   13.10
   7  -2  -6   74.99   11.60
   7  -2  -6   61.89   11.70
   7  -2  -6   80.09   12.80
   6  -2  -6   -9.50    7.00
   6  -2  -6    1.00    4.30
   6  -2  -6   -5.10    5.20
   6  -2  -6   -3.10    4.80
   5  -2  -6    0.40    4.40
   5  -2  -6   -2.90    3.70
   5  -2  -6    5.00    3.90
  -5   2   6    4.10    3.40
   4  -2  -6   60.29    8.60
   4  -2  -6   76.39    8.10
   4  -2  -6   83.59    7.70
  -4   2   6   71.69    7.00
   3  -2  -6    9.70    3.10
  -3   2   6   12.40    2.90
   2  -2  -6  420.36   21.00
   2  -2  -6  451.95   20.30
  -2   2   6  404.06   21.40
   1  -2  -6   56.89    5.70
   1  -2  -6   55.19    4.50
  -1   2   6   55.59    5.10
   0  -2  -6  193.08    9.90
   0  -2  -6  177.78   10.60
   0   2   6  195.28   10.30
  -1  -2  -6   25.00    3.00
  -1  -2  -6   15.90    2.90
   1   2   6   17.20    2.90
   1   2   6   14.50    2.40
  -2  -2  -6 1531.95   66.19
  -2  -2  -6 1491.75   65.29
  -2  -2  -6 1389.26   66.89
   2   2   6 1339.07   66.19
   2   2   6 1554.14   66.19
  -3  -2  -6    9.20    3.70
  -3  -2  -6    6.40    2.60
   3   2   6    7.50    2.80
   3   2   6    6.10    2.80
  -4  -2  -6   49.50    6.30
  -4  -2  -6   44.80    5.00
   4   2   6   57.39    6.60
   4   2   6   46.40    6.40
  -5  -2  -6    6.70    3.90
   5   2   6   -1.30    3.30
   5   2   6   -7.40    3.30
   6  -3  -6  160.18   13.70
   6  -3  -6  153.18   18.90
   6  -3  -6  157.68   13.70
   5  -3  -6 1691.93   76.99
   5  -3  -6 1661.53   77.19
   5  -3  -6 1662.33   76.99
   4  -3  -6  152.08   11.30
   4  -3  -6  162.08   10.80
  -4   3   6  151.68   10.20
   3  -3  -6    8.10    3.20
   3  -3  -6   10.20    3.40
   3  -3  -6   15.10    2.90
  -3   3   6   10.60    3.00
   2  -3  -6 3756.22  163.28
   2  -3  -6 3523.25  163.48
  -2   3   6 3673.33  163.28
   1  -3  -6  496.35   25.90
   1  -3  -6  564.14   25.40
   1  -3  -6  541.35   25.90
  -1   3   6  559.34   25.70
   0  -3  -6 2399.36  112.79
   0  -3  -6 2298.27  114.19
   0  -3  -6 2680.33  112.19
   0   3   6 2638.64  112.79
   0   3   6 2544.85  112.69
  -1  -3  -6  154.08    9.50
  -1  -3  -6  158.38    9.00
   1   3   6  147.49    9.20
   1   3   6  167.68    9.10
  -2  -3  -6  530.15   24.90
  -2  -3  -6  525.85   24.00
   2   3   6  497.05   25.00
   2   3   6  530.25   24.70
  -3  -3  -6 1224.18   60.39
  -3  -3  -6 1348.97   59.89
   3   3   6 1369.66   59.29
   3   3   6 1285.37   59.89
  -4  -3  -6   22.90    5.20
  -4  -3  -6   16.10    4.10
   4   3   6   21.60    3.70
   4   3   6   20.10    3.00
  -5  -3  -6   36.70    5.60
  -5  -3  -6   49.70    9.70
   5   3   6   42.80    5.40
   6  -4  -6   15.30    5.60
   6  -4  -6    7.10    5.20
   5  -4  -6  134.59   12.10
   5  -4  -6  128.19    9.60
   5  -4  -6  136.99   11.80
   4  -4  -6   29.10    5.10
   4  -4  -6   46.00    5.70
   4  -4  -6   45.50    7.10
  -4   4   6   43.30    6.30
   3  -4  -6 1365.36   64.79
   3  -4  -6 1391.16   64.49
   3  -4  -6 1472.15   63.89
  -3   4   6 1404.26   64.59
   2  -4  -6    7.40    2.60
   2  -4  -6    2.10    3.00
   2  -4  -6    3.40    2.10
  -2   4   6    5.00    2.30
   1  -4  -6    4.40    2.70
   1  -4  -6    3.60    2.10
   1  -4  -6    5.80    2.00
  -1   4   6    1.50    2.30
   0  -4  -6   63.59    5.70
   0  -4  -6   73.09    6.80
   0  -4  -6   68.59    4.80
   0   4   6   64.69    5.90
   0   4   6   71.19    5.90
  -1  -4  -6 3866.71  165.28
  -1  -4  -6 3633.14  165.18
   1   4   6 3610.14  165.28
   1   4   6 3675.03  165.08
  -2  -4  -6  502.85   23.20
  -2  -4  -6  470.85   22.50
  -2  -4  -6  462.05   22.80
   2   4   6  468.35   23.50
   2   4   6  480.25   22.70
  -3  -4  -6   83.99    7.40
  -3  -4  -6   81.29    9.10
  -3  -4  -6   82.19    6.10
   3   4   6   89.89    7.90
   3   4   6   94.79    6.60
  -4  -4  -6  749.33   38.00
  -4  -4  -6  780.32   37.00
   4   4   6  771.22   38.40
   4   4   6  799.72   35.60
  -5  -4  -6   44.90    6.80
   5   4   6   37.20    5.10
   6  -5  -6   41.30    6.00
   6  -5  -6   42.60    6.10
   5  -5  -6    2.90    3.40
   5  -5  -6   -6.40    6.00
   5  -5  -6   -5.70    5.00
   4  -5  -6   -0.40    3.10
   4  -5  -6    3.60    3.80
   4  -5  -6   -2.00    4.50
   3  -5  -6  621.14   30.50
   3  -5  -6  650.63   29.90
   3  -5  -6  645.94   31.30
  -3   5   6  617.64   30.50
   2  -5  -6  902.41   44.10
   2  -5  -6  990.70   43.70
   2  -5  -6  930.31   44.50
  -2   5   6  977.00   44.40
   1  -5  -6   -1.20    3.10
   1  -5  -6   -3.40    2.20
   1  -5  -6    1.30    2.50
  -1   5   6    0.20    2.30
  -1   5   6    3.90    2.40
   0  -5  -6  183.68    9.30
   0  -5  -6  183.58   11.20
   0  -5  -6  194.68   10.70
   0   5   6  179.88   10.70
  -1  -5  -6  144.09    8.50
  -1  -5  -6  142.89    9.50
  -1  -5  -6  143.19    8.90
   1   5   6  152.58    9.10
   1   5   6  122.99    9.20
  -2  -5  -6  277.97   14.90
  -2  -5  -6  288.67   14.60
  -2  -5  -6  293.87   15.10
   2   5   6  296.67   14.80
   2   5   6  276.67   15.70
  -3  -5  -6    1.50    3.60
  -3  -5  -6    2.10    2.90
  -3  -5  -6    4.80    4.10
   3   5   6    0.30    2.40
   3   5   6    2.00    4.00
  -4  -5  -6  157.58   13.80
  -4  -5  -6  171.18   10.00
  -4  -5  -6  171.58   12.80
   4   5   6  154.68   11.70
   6  -6  -6  352.16   19.80
   6  -6  -6  354.56   22.40
   5  -6  -6   -3.40    5.60
   5  -6  -6   -0.80    6.30
   5  -6  -6   -0.90    4.00
   4  -6  -6   50.09    6.90
   4  -6  -6   31.60    6.20
   4  -6  -6   30.50    4.80
   3  -6  -6  387.46   20.40
   3  -6  -6  389.96   19.70
   3  -6  -6  409.66   21.70
   2  -6  -6   59.79    6.70
   2  -6  -6   59.59    6.70
   2  -6  -6   54.29    8.60
  -2   6   6   59.59    7.30
   1  -6  -6  146.39    9.20
   1  -6  -6  125.19    8.80
   1  -6  -6  145.19   10.60
  -1   6   6  151.38    9.80
  -1   6   6  142.19    9.30
   0  -6  -6  184.38   12.00
   0  -6  -6  207.58   11.30
   0   6   6  190.28   11.60
   0   6   6  207.48   11.50
  -1  -6  -6   15.00    3.40
  -1  -6  -6   20.40    3.80
  -1  -6  -6   19.90    3.70
   1   6   6   16.70    3.40
   1   6   6   18.80    3.80
  -2  -6  -6  897.81   41.20
  -2  -6  -6  842.42   41.20
  -2  -6  -6  907.91   41.90
   2   6   6  934.51   41.10
   2   6   6  867.21   42.00
  -3  -6  -6  510.35   26.70
  -3  -6  -6  472.95   26.10
   3   6   6  548.95   26.10
  -4  -6  -6   13.20    4.70
  -4  -6  -6   12.10    5.80
   4   6   6   11.00    5.60
   5  -7  -6   -1.50    4.70
   5  -7  -6    6.60    6.10
   4  -7  -6  331.07   17.40
   4  -7  -6  368.26   20.70
   4  -7  -6  309.07   19.30
   3  -7  -6   30.30    3.90
   3  -7  -6   21.20    4.50
   3  -7  -6   25.20    5.70
   2  -7  -6  105.99    8.70
   2  -7  -6  109.49    8.40
   2  -7  -6  110.39   10.90
   1  -7  -6  868.71   39.80
   1  -7  -6  876.11   41.00
   1  -7  -6  844.92   40.30
  -1   7   6  860.31   40.40
   0  -7  -6  700.03   33.00
   0  -7  -6  668.63   32.80
   0  -7  -6  677.43   32.60
   0   7   6  688.63   32.80
  -1  -7  -6   64.09    8.10
  -1  -7  -6   91.99    8.40
  -1  -7  -6   66.59    7.70
   1   7   6   73.79    8.50
  -2  -7  -6   18.30    6.00
  -2  -7  -6   27.20    3.90
  -2  -7  -6   23.80    4.70
   2   7   6   33.20    5.70
  -3  -7  -6  712.73   34.90
  -3  -7  -6  703.73   35.90
   3   7   6  770.82   35.80
   4  -8  -6  244.08   17.70
   4  -8  -6  305.07   20.30
   4  -8  -6  273.27   15.80
   3  -8  -6   94.29    9.00
   3  -8  -6  105.39   12.80
   3  -8  -6   93.09   10.10
   2  -8  -6  146.79   10.00
   2  -8  -6  115.29   10.50
   2  -8  -6  147.29   12.70
   1  -8  -6  757.92   36.80
   1  -8  -6  742.83   35.90
  -1   8   6  759.42   35.90
   0  -8  -6    4.80    4.20
   0  -8  -6    1.30    4.10
   0  -8  -6    3.90    4.60
   0   8   6    6.50    3.80
  -1  -8  -6    1.10    4.30
  -1  -8  -6   -4.20    3.50
  -1  -8  -6    2.60    5.80
   1   8   6    3.80    3.90
  -2  -8  -6   -5.20    3.30
  -2  -8  -6   -6.70    4.70
   2   8   6   -2.80    4.70
   3  -9  -6   55.19    6.60
   3  -9  -6   36.10    6.20
   3  -9  -6   43.50    8.10
   2  -9  -6   13.20    5.60
   2  -9  -6   12.80    5.80
   1  -9  -6    3.30    5.20
   1  -9  -6    5.00    5.70
   1  -9  -6   -3.50    5.30
   0  -9  -6   98.79   11.50
   0  -9  -6   92.49   11.30
   0  -9  -6  107.89   14.50
   0   9   6  117.49   10.40
  -1  -9  -6   24.90    5.60
  -1  -9  -6   21.70    5.00
   1   9   6    5.60    5.40
   2   9  -7   -1.70    4.70
   2   9  -7   -1.10    6.50
  -2  -9   7   -4.20    4.80
   1   9  -7   96.69    9.90
   1   9  -7  100.79   13.00
  -1  -9   7   90.29   11.00
   0   9  -7  499.15   24.70
   0   9  -7  541.25   27.30
   0  -9   7  480.05   26.40
  -1   9  -7    0.50    5.30
  -1   9  -7   -0.40    3.40
   1  -9   7    1.80    8.50
  -2   9  -7   19.50    5.50
   2  -9   7    3.90    5.40
   2  -9   7   17.00    8.60
   3   8  -7   82.39   11.30
  -3  -8   7   68.69    6.70
   2   8  -7   72.69    9.70
   2   8  -7   78.89   12.20
  -2  -8   7   48.30    5.80
   1   8  -7   12.10    4.90
   1   8  -7   10.20    4.20
  -1  -8   7    9.40    6.70
  -1  -8   7    6.40    4.40
   0   8  -7  247.08   16.10
   0   8  -7  245.78   13.70
   0  -8   7  250.37   16.30
   0  -8   7  228.28   14.90
  -1   8  -7    5.00    4.80
  -1   8  -7    8.10    2.70
   1  -8   7    8.10    4.90
  -2   8  -7   44.10    6.70
   2  -8   7   45.10    6.00
   2  -8   7   39.80    6.30
  -3   8  -7   33.50    6.50
   3  -8   7   35.00    6.70
   3  -8   7   28.60    5.90
   4   7  -7  430.16   23.30
   4   7  -7  388.66   22.30
  -4  -7   7  349.96   20.70
   3   7  -7   54.09    6.60
   3   7  -7   56.39    7.30
  -3  -7   7   42.70    5.60
   2   7  -7   33.40    7.10
  -2  -7   7   25.90    6.10
  -2  -7   7   22.30    4.50
   1   7  -7    5.20    4.10
  -1  -7   7   -3.20    4.30
  -1  -7   7    4.90    3.50
   0   7  -7 1280.57   59.99
   0  -7   7 1273.47   59.79
   0  -7   7 1326.37   59.89
  -1   7  -7  287.77   16.80
   1  -7   7  294.17   16.40
  -2   7  -7   16.60    5.60
   2  -7   7    7.40    5.00
   2  -7   7    4.50    4.10
  -3   7  -7   54.89    6.90
   3  -7   7   51.59    8.20
   3  -7   7   66.89    9.90
  -4   7  -7   19.30    6.10
   4  -7   7    6.40    4.80
   5   6  -7  358.86   21.90
   5   6  -7  403.76   22.50
  -5  -6   7  328.47   19.60
   4   6  -7   -0.30    5.10
   4   6  -7   -2.40    4.70
  -4  -6   7   -5.60    3.80
   3   6  -7   46.60    7.60
  -3  -6   7   56.69    8.70
  -3  -6   7   50.29    6.90
   2   6  -7   10.20    4.70
  -2  -6   7    6.60    3.50
  -2  -6   7    7.70    4.30
   1   6  -7 2525.25  115.79
   1   6  -7 2492.65  114.49
  -1  -6   7 2568.14  115.39
  -1  -6   7 2650.73  115.69
   0   6  -7   55.29    6.60
   0   6  -7   73.19    8.00
   0  -6   7   43.60    5.40
   0  -6   7   62.09    6.90
  -1   6  -7   -1.40    3.80
  -1   6  -7    2.50    3.20
   1  -6   7    4.40    3.70
   1  -6   7   -1.20    3.00
  -2   6  -7 1503.85   70.09
  -2   6  -7 1591.94   67.99
  -2   6  -7 1504.05   70.09
   2  -6   7 1492.45   69.49
   2  -6   7 1483.15   68.89
  -3   6  -7   11.20    5.50
  -3   6  -7    8.00    4.10
   3  -6   7   12.50    5.40
  -4   6  -7   27.60    7.00
  -4   6  -7   16.90    5.00
   4  -6   7   14.10    4.10
   4  -6   7   14.30    9.10
   5   5  -7   -3.30    5.60
   4   5  -7    6.10    4.70
  -4  -5   7    1.30    6.20
  -4  -5   7   -0.20    3.70
   3   5  -7   30.60    5.60
  -3  -5   7   29.30    4.80
  -3  -5   7   22.10    3.80
   2   5  -7   69.89    8.60
   2   5  -7   71.29    5.30
  -2  -5   7   58.59    7.40
  -2  -5   7   55.49    7.30
   1   5  -7  198.98   10.80
   1   5  -7  192.68   12.10
  -1  -5   7  184.98   11.70
  -1  -5   7  192.18   11.70
   0   5  -7   35.90    4.70
   0   5  -7   46.70    6.60
   0  -5   7   48.50    6.20
   0  -5   7   37.70    5.70
  -1   5  -7   24.50    4.30
  -1   5  -7   23.90    3.70
  -1   5  -7   22.20    2.70
   1  -5   7   18.50    3.40
  -2   5  -7  343.47   16.50
  -2   5  -7  336.17   18.50
  -2   5  -7  352.96   19.00
   2  -5   7  340.77   17.10
  -3   5  -7  216.38   14.00
  -3   5  -7  218.28   14.80
   3  -5   7  217.28   13.80
   3  -5   7  224.98   11.70
  -4   5  -7   -2.30    4.40
  -4   5  -7   -0.20    5.50
   4  -5   7    3.80    5.50
   4  -5   7   -4.20    2.50
  -5   5  -7   16.70    5.00
  -5   5  -7   21.70    7.50
   5   4  -7  814.52   40.00
  -5  -4   7  793.12   38.20
   4   4  -7   54.09    6.60
  -4  -4   7   48.80    7.30
  -4  -4   7   37.10    5.80
   3   4  -7   35.00    5.30
  -3  -4   7   44.60    6.50
  -3  -4   7   43.00    6.30
   2   4  -7  273.57   14.40
   2   4  -7  285.87   16.20
  -2  -4   7  311.47   16.00
  -2  -4   7  307.57   15.40
   1   4  -7   46.70    5.00
   1   4  -7   40.50    6.30
  -1  -4   7   40.70    5.80
  -1  -4   7   48.50    5.90
   0   4  -7  274.37   15.20
   0   4  -7  304.07   15.20
   0  -4   7  289.47   15.40
   0  -4   7  304.37   15.20
  -1   4  -7   45.10    5.50
  -1   4  -7   50.09    6.60
  -1   4  -7   38.70    4.40
   1  -4   7   34.50    5.20
   1  -4   7   42.80    6.00
  -2   4  -7   17.60    2.80
  -2   4  -7   15.40    2.50
  -2   4  -7   15.40    4.50
   2  -4   7   16.60    2.90
   2  -4   7   15.70    3.40
  -3   4  -7 1026.70   44.40
  -3   4  -7  953.60   45.90
  -3   4  -7  983.70   46.80
   3  -4   7  953.60   44.30
  -4   4  -7   34.20   11.90
  -4   4  -7   31.20    4.80
   4  -4   7   30.30    6.10
  -5   4  -7  277.37   17.00
  -5   4  -7  256.07   19.10
   6   3  -7  411.26   19.90
   6   3  -7  416.86   21.60
   6   3  -7  425.76   24.30
  -6  -3   7  388.26   21.80
   5   3  -7   20.80    6.10
   5   3  -7   19.10    3.80
   5   3  -7   17.30    3.40
  -5  -3   7   10.60    4.30
   4   3  -7   93.79   11.00
   4   3  -7  115.69    9.00
  -4  -3   7  109.09    9.40
  -4  -3   7  109.49    8.60
   3   3  -7 1399.76   67.79
  -3  -3   7 1515.25   67.29
  -3  -3   7 1507.25   67.69
   2   3  -7  322.47   16.00
   2   3  -7  299.77   17.30
  -2  -3   7  349.17   17.20
  -2  -3   7  350.16   17.10
   1   3  -7  153.78    8.70
   1   3  -7  145.89    9.70
  -1  -3   7  153.18    9.50
   0   3  -7   28.90    3.70
   0   3  -7   27.30    3.50
   0  -3   7   24.70    3.50
   0  -3   7   25.90    3.30
  -1   3  -7 7536.65  335.87
  -1   3  -7 7525.65  336.07
  -1   3  -7 7640.54  336.87
   1  -3   7 7729.43  336.77
   1  -3   7 7388.96  335.97
  -2   3  -7  849.22   39.60
  -2   3  -7  842.72   41.10
  -2   3  -7  898.61   39.70
   2  -3   7  855.01   39.50
   2  -3   7  905.71   40.80
  -3   3  -7    4.60    4.70
  -3   3  -7    1.30    3.00
  -3   3  -7    1.50    2.10
   3  -3   7   -1.20    3.00
  -4   3  -7  226.48   14.10
  -4   3  -7  254.77   12.50
  -4   3  -7  227.88   16.30
   4  -3   7  249.78   14.20
  -5   3  -7  207.68   11.20
  -5   3  -7  175.48   13.50
  -5   3  -7  182.78   16.50
   5  -3   7  202.78   14.40
   6   2  -7   17.00    4.90
   6   2  -7   14.00    5.60
   6   2  -7   14.40    4.50
  -6  -2   7   10.30    5.00
   5   2  -7    2.90    3.70
   5   2  -7    0.90    9.90
   5   2  -7   -0.80    3.50
  -5  -2   7   -6.70    3.30
   4   2  -7 1049.89   51.49
   4   2  -7 1130.49   52.59
  -4  -2   7 1168.38   51.59
   3   2  -7  250.47   14.40
   3   2  -7  247.18   13.70
  -3  -2   7  233.88   13.10
   2   2  -7  547.25   27.70
   2   2  -7  565.24   27.50
  -2  -2   7  590.24   27.60
  -2  -2   7  594.34   27.40
   1   2  -7  520.75   25.60
  -1  -2   7  536.25   25.60
  -1  -2   7  542.75   25.40
   0   2  -7 1197.28   54.99
   0   2  -7 1121.69   54.69
   0   2  -7 1152.68   54.49
   0  -2   7 1290.27   54.79
   0  -2   7 1263.97   55.29
  -1   2  -7  961.40   46.40
  -1   2  -7  914.21   45.40
  -1   2  -7 1063.09   45.70
   1  -2   7 1065.29   45.60
   1  -2   7 1014.60   46.30
  -2   2  -7  131.39    7.10
  -2   2  -7  132.69    9.70
  -2   2  -7  133.29    7.80
   2  -2   7  126.59    8.70
  -3   2  -7    5.30    2.50
  -3   2  -7    6.10    2.70
  -3   2  -7    5.80    4.30
   3  -2   7    6.20    3.20
  -4   2  -7   -1.70    5.20
  -4   2  -7    3.20    2.50
  -4   2  -7    1.60    2.70
   4  -2   7   -0.40    3.00
  -5   2  -7    4.80    3.70
  -5   2  -7    9.40    3.90
  -5   2  -7    9.00    6.20
   5  -2   7    7.00    3.10
   5  -2   7    6.90    4.30
   6   1  -7  124.89   11.70
   6   1  -7  128.39   10.70
   6   1  -7  131.29   13.20
  -6  -1   7  110.59   11.20
   5   1  -7   39.00    5.20
   5   1  -7   37.40    6.10
  -5  -1   7   33.70    4.70
   4   1  -7    4.10    4.30
   4   1  -7    1.90    3.20
  -4  -1   7    5.10    3.10
   3   1  -7   65.29    8.00
   3   1  -7   69.29    7.40
  -3  -1   7   65.39    6.30
   2   1  -7  814.02   39.50
   2   1  -7  856.51   39.70
  -2  -1   7  872.21   39.40
   1   1  -7  345.07   18.30
   1   1  -7  374.36   18.10
  -1  -1   7  373.86   19.00
   0   1  -7   41.10    4.00
   0   1  -7   31.30    4.60
  -1   1  -7  875.01   38.10
  -1   1  -7  795.42   37.70
  -1   1  -7  772.92   38.70
   1  -1   7  874.71   38.70
  -2   1  -7  476.45   24.70
  -2   1  -7  516.65   23.50
   2  -1   7  492.95   24.10
  -3   1  -7  502.65   25.70
  -3   1  -7  529.05   24.00
  -3   1  -7  471.05   23.90
   3  -1   7  535.55   24.70
   3  -1   7  477.95   23.80
  -4   1  -7  443.76   20.40
  -4   1  -7  410.06   22.90
  -4   1  -7  396.26   20.50
   4  -1   7  417.76   21.00
   4  -1   7  399.56   20.10
  -5   1  -7  270.27   15.30
  -5   1  -7  297.27   19.00
  -5   1  -7  281.17   15.50
   5  -1   7  287.87   15.80
   5  -1   7  251.87   14.50
   6   0  -7   12.00    5.70
   6   0  -7    7.90    4.60
   6   0  -7    4.40    5.50
  -6   0   7   12.80    5.20
   5   0  -7    2.80    3.80
   5   0  -7    2.70    4.50
  -5   0   7   -1.40    3.80
   4   0  -7  796.12   37.70
   4   0  -7  764.92   38.20
  -4   0   7  821.22   37.50
   3   0  -7   73.29    7.40
   3   0  -7   61.19    8.10
  -3   0   7   71.79    6.40
   2   0  -7  129.49    9.40
   2   0  -7  133.79    9.10
  -2   0   7  136.59    8.40
   1   0  -7  322.67   19.30
   1   0  -7  362.86   17.70
   1   0  -7  356.26   17.90
  -1   0   7  369.66   18.90
   0   0  -7 2122.99  100.09
   0   0  -7 2222.28  100.69
   0   0  -7 2360.06  100.19
  -1   0  -7   15.40    3.50
  -1   0  -7   15.10    2.30
  -1   0  -7   11.40    2.20
  -2   0  -7   49.10    6.70
   2   0   7   59.79    6.30
   2   0   7   52.89    5.30
  -3   0  -7  874.31   38.90
  -3   0  -7  809.62   40.20
  -3   0  -7  769.92   38.40
   3   0   7  902.51   39.30
   3   0   7  843.42   38.80
  -4   0  -7  487.25   22.30
  -4   0  -7  445.86   24.30
  -4   0  -7  409.86   21.60
   4   0   7  457.65   22.70
   4   0   7  460.95   22.00
  -5   0  -7   26.90    6.80
  -5   0  -7   29.50    4.80
   5   0   7   18.50    5.00
   5   0   7   26.60    4.10
   6  -1  -7  422.56   23.50
   6  -1  -7  405.96   22.60
  -6   1   7  402.66   21.90
   5  -1  -7  136.09   12.60
   5  -1  -7  173.68   12.10
   5  -1  -7  143.79   12.60
  -5   1   7  156.08   10.80
   4  -1  -7  117.69   10.60
   4  -1  -7  118.69   10.00
  -4   1   7  114.49    8.70
   3  -1  -7  380.76   19.80
   3  -1  -7  361.86   20.00
  -3   1   7  406.46   19.40
   2  -1  -7 1421.76   66.09
   2  -1  -7 1387.36   65.99
  -2   1   7 1532.55   65.99
   1  -1  -7  612.14   28.90
   1  -1  -7  620.94   28.70
   1  -1  -7  595.44   29.20
  -1   1   7  624.44   29.10
   0  -1  -7   63.09    5.70
   0  -1  -7   67.49    6.60
   0   1   7   69.99    6.60
  -1  -1  -7   38.00    4.30
  -1  -1  -7   37.50    5.30
  -1  -1  -7   37.20    4.60
   1   1   7   26.80    3.90
  -2  -1  -7  436.56   21.50
  -2  -1  -7  396.76   19.40
  -2  -1  -7  436.66   20.30
   2   1   7  402.36   20.30
  -3  -1  -7  846.52   37.70
  -3  -1  -7  756.82   36.70
  -3  -1  -7  793.12   38.90
   3   1   7  801.12   37.60
   3   1   7  845.12   37.70
  -4  -1  -7  310.37   16.70
  -4  -1  -7  328.07   18.80
   4   1   7  313.57   16.80
   4   1   7  308.07   16.60
  -5  -1  -7    4.20    4.20
  -5  -1  -7   10.90    6.00
   5   1   7   -7.50    3.80
   5   1   7    1.30    3.80
   6  -2  -7   46.40   11.40
   6  -2  -7   74.39   11.20
   5  -2  -7    2.90    4.10
   5  -2  -7   11.40    4.40
   5  -2  -7    5.20    5.30
  -5   2   7    2.90    4.20
   4  -2  -7    1.70    3.90
   4  -2  -7    0.60    4.10
   4  -2  -7    3.50    4.40
  -4   2   7   -0.20    2.80
   3  -2  -7 2221.28  104.69
   3  -2  -7 2350.66  104.89
  -3   2   7 2369.76  104.49
   2  -2  -7  860.21   42.70
   2  -2  -7  967.90   42.20
  -2   2   7  921.71   42.50
   1  -2  -7  440.56   22.80
   1  -2  -7  475.75   22.10
  -1   2   7  473.85   22.50
   0  -2  -7 1476.35   70.29
   0  -2  -7 1620.04   69.99
  -1  -2  -7  304.17   15.40
  -1  -2  -7  305.07   15.90
   1   2   7  305.07   15.60
   1   2   7  311.07   15.90
  -2  -2  -7 1169.68   51.99
  -2  -2  -7 1177.88   50.89
  -2  -2  -7 1063.59   50.89
  -2  -2  -7 1144.89   52.89
   2   2   7 1177.08   52.09
   2   2   7 1074.09   51.89
  -3  -2  -7  392.16   21.50
  -3  -2  -7  417.46   20.30
   3   2   7  419.46   20.40
   3   2   7  388.26   21.00
  -4  -2  -7  208.08   15.10
  -4  -2  -7  230.98   13.40
   4   2   7  231.68   13.20
  -5  -2  -7   68.29    8.70
  -5  -2  -7   58.39    8.50
   5   2   7   50.89    7.40
   5   2   7   50.59    5.30
   6  -3  -7   11.20    5.80
   6  -3  -7    7.10    6.00
   5  -3  -7  137.19   12.50
   5  -3  -7  138.79   16.00
   5  -3  -7  132.99   13.20
  -5   3   7  162.18   11.10
   4  -3  -7   -0.50    3.80
   4  -3  -7    0.30    2.90
   4  -3  -7   -1.10    3.70
  -4   3   7   -0.80    2.60
   3  -3  -7 1088.29   49.00
   3  -3  -7 1018.80   49.20
   3  -3  -7 1072.79   48.40
  -3   3   7 1028.60   48.90
   2  -3  -7    2.20    2.30
   2  -3  -7   -0.90    2.80
   2  -3  -7    2.70    2.90
  -2   3   7   -0.60    2.70
   1  -3  -7  150.98   10.00
   1  -3  -7  148.79    8.80
   1  -3  -7  145.39    8.90
  -1   3   7  158.58    9.30
   0  -3  -7  419.86   20.20
   0  -3  -7  430.36   19.70
   0  -3  -7  407.16   21.00
   0   3   7  430.56   20.60
   0   3   7  401.26   20.50
  -1  -3  -7    1.00    2.30
  -1  -3  -7    0.30    3.00
   1   3   7   -2.10    2.60
   1   3   7    0.40    2.80
  -2  -3  -7  610.64   31.10
  -2  -3  -7  632.84   29.20
  -2  -3  -7  634.74   30.10
   2   3   7  622.94   30.30
   2   3   7  679.73   30.10
  -3  -3  -7  142.79    9.40
  -3  -3  -7  130.49   11.10
   3   3   7  138.29    9.00
   3   3   7  123.69    9.60
  -4  -3  -7   81.59    9.10
  -4  -3  -7   78.09   10.70
   4   3   7   86.89    7.50
   4   3   7   89.59    8.70
  -5  -3  -7   55.49    8.40
   5   3   7   43.90    5.80
   5   3   7   44.00    5.20
   6  -4  -7   -2.40    6.30
   6  -4  -7    2.60    5.40
   6  -4  -7   -2.20    5.10
   5  -4  -7  219.58   22.10
   5  -4  -7  190.68   15.30
   5  -4  -7  198.58   12.80
   4  -4  -7  156.18   12.30
   4  -4  -7  150.68    9.90
   4  -4  -7  152.78   11.50
  -4   4   7  134.49   10.70
   3  -4  -7   -3.30    3.00
   3  -4  -7    0.90    3.70
   3  -4  -7   -0.40    2.60
  -3   4   7   -2.80    2.40
   2  -4  -7  353.76   21.40
   2  -4  -7  396.06   19.00
   2  -4  -7  381.86   20.00
  -2   4   7  387.36   19.50
   1  -4  -7   12.20    3.80
   1  -4  -7   21.90    3.40
   1  -4  -7   12.00    2.90
  -1   4   7   10.40    3.00
   0  -4  -7    9.00    3.10
   0  -4  -7    9.30    3.60
   0   4   7    8.40    2.80
   0   4   7   12.70    2.60
  -1  -4  -7   -2.10    2.70
  -1  -4  -7   -2.10    2.70
   1   4   7    1.40    3.10
   1   4   7   -1.00    2.60
  -2  -4  -7  114.29    8.00
  -2  -4  -7  110.19    7.20
  -2  -4  -7  116.79    8.40
   2   4   7  113.89    8.10
   2   4   7  128.79    9.00
  -3  -4  -7  549.25   28.50
  -3  -4  -7  553.84   27.20
  -3  -4  -7  535.45   25.70
   3   4   7  552.24   27.50
   3   4   7  583.04   26.50
  -4  -4  -7   36.70    8.00
  -4  -4  -7   31.90    5.90
   4   4   7   39.10    5.50
   4   4   7   28.40    4.10
   6  -5  -7   96.89   14.40
   6  -5  -7   80.49    8.80
   5  -5  -7  259.37   15.10
   5  -5  -7  262.17   17.60
   5  -5  -7  226.38   18.40
   4  -5  -7   44.60    5.50
   4  -5  -7   44.90    6.20
   4  -5  -7   35.70    4.40
  -4   5   7   62.29    8.60
   3  -5  -7   98.99   10.60
   3  -5  -7  108.39    8.20
   3  -5  -7  107.39    9.30
  -3   5   7  111.89    8.80
   2  -5  -7  344.47   19.40
   2  -5  -7  367.76   18.30
   2  -5  -7  347.67   18.00
  -2   5   7  364.36   18.40
   1  -5  -7 1868.71   86.79
   1  -5  -7 1915.01   86.49
   1  -5  -7 1918.01   87.39
  -1   5   7 1979.10   87.19
   0  -5  -7  454.65   22.80
   0  -5  -7  451.05   22.20
   0  -5  -7  477.05   21.20
   0   5   7  449.76   22.50
   0   5   7  432.56   22.50
  -1  -5  -7    8.80    2.70
  -1  -5  -7    2.70    3.50
  -1  -5  -7    5.00    3.10
   1   5   7    1.90    2.90
   1   5   7    6.40    3.00
  -2  -5  -7  182.48   10.70
  -2  -5  -7  191.88   11.80
  -2  -5  -7  187.28   11.30
   2   5   7  185.48   12.00
   2   5   7  183.18   12.30
  -3  -5  -7   58.69    9.30
  -3  -5  -7   56.19    6.30
  -3  -5  -7   59.59    6.50
   3   5   7   59.49    7.00
   3   5   7   52.59    6.10
  -4  -5  -7  354.56   17.30
  -4  -5  -7  349.47   20.50
   4   5   7  353.66   19.70
   5  -6  -7  245.58   18.20
   5  -6  -7  250.07   15.60
   4  -6  -7  366.46   21.40
   4  -6  -7  342.47   18.90
   4  -6  -7  369.26   20.30
   3  -6  -7   27.50    5.30
   3  -6  -7   36.40    4.80
   3  -6  -7   32.30    5.80
  -3   6   7   24.70    4.70
   2  -6  -7    6.10    3.40
   2  -6  -7    4.80    4.00
  -2   6   7    9.00    3.30
   1  -6  -7 1597.64   72.89
   1  -6  -7 1549.05   73.39
   1  -6  -7 1633.74   74.09
  -1   6   7 1674.93   73.89
   0  -6  -7   50.89    8.10
   0  -6  -7   47.00    6.60
   0  -6  -7   27.40    2.80
   0   6   7   46.70    6.70
   0   6   7   34.90    4.50
  -1  -6  -7  284.67   16.00
  -1  -6  -7  280.37   15.60
  -1  -6  -7  302.97   16.60
   1   6   7  316.27   15.80
   1   6   7  288.77   16.40
  -2  -6  -7   -0.80    4.20
  -2  -6  -7   -0.80    3.70
  -2  -6  -7    3.10    3.40
   2   6   7   -1.80    3.70
   2   6   7   -4.60    3.90
   3   6   7   15.50    4.00
   3   6   7   22.20    4.90
   5  -7  -7   10.90    6.10
   5  -7  -7   13.20    6.90
   4  -7  -7   -5.60    5.40
   4  -7  -7    0.60    4.80
   4  -7  -7   -2.10    6.10
   3  -7  -7   19.40    5.60
   3  -7  -7   23.10    4.70
   3  -7  -7   14.20    4.60
   2  -7  -7  409.46   20.90
   2  -7  -7  372.36   20.50
   2  -7  -7  409.56   22.40
   1  -7  -7  180.28   12.80
   1  -7  -7  159.68   10.00
   1  -7  -7  165.28   11.20
  -1   7   7  168.38   11.40
  -1   7   7  145.69   11.50
   0  -7  -7   10.20    4.50
   0  -7  -7   10.80    4.00
   0  -7  -7    8.90    4.00
   0   7   7   16.10    4.30
   0   7   7   14.60    4.00
  -1  -7  -7  606.94   30.50
  -1  -7  -7  652.03   30.80
  -1  -7  -7  599.74   31.40
   1   7   7  645.54   30.60
   1   7   7  642.94   31.20
  -2  -7  -7  153.68   10.50
  -2  -7  -7  155.28   11.20
   2   7   7  160.28   12.80
  -3  -7  -7   30.60    6.60
  -3  -7  -7   23.60    5.50
   3   7   7   39.00    6.10
   4  -8  -7  -13.10    7.30
   4  -8  -7    0.50    6.00
   4  -8  -7    4.00    6.00
   3  -8  -7   68.59    8.30
   3  -8  -7   65.79    7.00
   3  -8  -7   76.09   10.00
   2  -8  -7  262.27   17.40
   2  -8  -7  242.98   15.30
   2  -8  -7  221.08   14.40
   1  -8  -7  174.48   13.90
   1  -8  -7  147.29   12.70
   0  -8  -7   -0.20    4.10
   0  -8  -7   -5.50    6.50
   0  -8  -7   -4.60    4.30
   0   8   7    2.30    3.80
  -1  -8  -7  324.77   18.70
  -1  -8  -7  322.07   18.00
   1   8   7  330.07   19.00
  -2  -8  -7   11.30    4.10
  -2  -8  -7   12.70    4.90
   2   8   7   10.30    5.40
   3  -9  -7   69.89    9.40
   3  -9  -7   65.59    9.00
   2  -9  -7  155.18   17.00
   2  -9  -7  172.28   16.40
   1  -9  -7   23.80    6.00
  -1   9   7   15.90    5.00
   0  -9  -7   -4.20    5.00
   0   9   7    3.30    4.80
   0   9  -8   86.79   13.30
   0   9  -8   95.09    9.70
   2   8  -8   94.99   13.50
   2   8  -8  105.49   10.50
  -2  -8   8   71.59   11.20
   1   8  -8  170.88   14.30
   1   8  -8  171.08   11.90
  -1  -8   8  133.39   12.50
   0   8  -8   36.90    6.40
   0   8  -8   34.20    4.30
   0  -8   8   31.50    7.90
   0  -8   8   38.50    6.20
  -1   8  -8    5.60    5.10
  -1   8  -8   -0.90    3.10
   1  -8   8    4.40    6.10
  -2   8  -8  268.07   18.20
   2  -8   8  271.07   17.90
   3   7  -8    1.50    5.70
  -3  -7   8   -8.20    4.80
   2   7  -8  120.79   12.10
  -2  -7   8   99.49   10.40
  -2  -7   8   98.99   14.30
   1   7  -8   38.80    7.40
  -1  -7   8   30.10    6.10
  -1  -7   8   21.80    5.20
   0   7  -8  367.76   20.70
   0   7  -8  393.86   19.80
   0  -7   8  370.66   20.50
   0  -7   8  374.36   20.40
  -1   7  -8   27.40    5.30
  -1   7  -8   25.00    5.40
   1  -7   8   15.20    4.90
   1  -7   8   26.50    5.80
  -2   7  -8   82.09   10.60
  -2   7  -8   82.49   10.80
   2  -7   8   71.19    9.20
  -3   7  -8   37.40    7.00
  -3   7  -8   24.50    6.00
   3  -7   8   19.80    5.40
   4   6  -8    9.50    6.30
  -4  -6   8   -1.40    4.50
   3   6  -8    4.60    4.80
  -3  -6   8   -5.00    4.20
  -3  -6   8   -3.50    6.70
   2   6  -8   23.30    5.80
  -2  -6   8   18.90    5.60
  -2  -6   8   15.10    4.10
   1   6  -8  206.58   10.80
   1   6  -8  198.88   13.20
  -1  -6   8  175.98   12.50
  -1  -6   8  158.28   12.40
   0   6  -8  209.28   12.40
   0   6  -8  197.48   12.90
   0  -6   8  202.88   12.70
   0  -6   8  206.78   12.90
  -1   6  -8  375.76   19.70
  -1   6  -8  400.46   18.60
  -1   6  -8  383.46   20.30
   1  -6   8  363.96   20.10
   1  -6   8  361.06   19.60
  -2   6  -8  164.78    9.00
  -2   6  -8  135.49   11.90
  -2   6  -8  150.08   12.10
   2  -6   8  135.29   10.10
   2  -6   8  142.79   12.30
  -3   6  -8    7.00    5.00
  -3   6  -8    1.70    7.10
  -4   6  -8  653.83   33.90
  -4   6  -8  688.73   34.50
   4  -6   8  622.34   30.70
   5   5  -8   19.50    7.20
  -5  -5   8   13.60    5.10
   4   5  -8  108.19   12.70
  -4  -5   8   83.29    9.70
   3   5  -8  444.96   31.40
  -3  -5   8  458.75   24.30
  -3  -5   8  464.25   23.60
   2   5  -8   74.39    6.30
   2   5  -8   74.29    9.40
  -2  -5   8   76.29    8.50
  -2  -5   8   69.89    8.80
   1   5  -8   -2.20    3.80
   1   5  -8   -1.50    3.10
  -1  -5   8    8.80    3.20
  -1  -5   8   -1.60    3.10
   0   5  -8  477.65   23.30
   0   5  -8  445.86   23.20
   0  -5   8  468.45   23.50
   0  -5   8  480.35   23.30
  -1   5  -8  620.74   26.30
  -1   5  -8  516.95   26.90
  -1   5  -8  549.45   27.80
   1  -5   8  538.75   27.50
   1  -5   8  559.84   26.80
  -2   5  -8    0.90    4.70
  -2   5  -8   -0.10    2.70
   2  -5   8   -6.30    3.10
   2  -5   8    6.40    3.00
  -3   5  -8   31.80    6.00
  -3   5  -8   32.30    5.20
  -3   5  -8   35.80    5.10
   3  -5   8   42.80    6.00
   3  -5   8   38.40    5.60
  -4   5  -8  197.48   16.00
   5   4  -8   -5.00    5.70
  -5  -4   8   -1.70    4.80
   4   4  -8  116.99   11.70
  -4  -4   8  109.99   13.00
  -4  -4   8  100.09   10.00
   3   4  -8  941.61   45.40
   3   4  -8  898.01   43.10
  -3  -4   8 1010.30   45.10
  -3  -4   8  951.30   44.60
   2   4  -8   20.00    4.50
   2   4  -8   26.10    3.40
  -2  -4   8   21.50    4.10
  -2  -4   8   23.80    4.00
   1   4  -8    6.20    3.80
   1   4  -8    2.90    3.10
  -1  -4   8    8.30    3.40
  -1  -4   8   -4.50    2.80
   0   4  -8   41.80    6.40
   0   4  -8   51.99    6.60
   0  -4   8   48.50    6.80
   0  -4   8   48.10    6.00
  -1   4  -8   88.89    6.40
  -1   4  -8   81.89    7.00
  -1   4  -8   77.29    8.30
   1  -4   8   79.69    6.90
   1  -4   8   87.69    7.40
  -2   4  -8  693.43   31.90
  -2   4  -8  678.93   32.10
  -2   4  -8  687.63   34.10
   2  -4   8  700.73   33.30
   2  -4   8  692.03   32.00
  -3   4  -8  417.56   22.20
  -3   4  -8  441.76   23.40
  -3   4  -8  438.86   20.40
   3  -4   8  415.96   20.00
   3  -4   8  412.46   22.20
  -4   4  -8    3.10    4.40
  -4   4  -8   -1.10    3.00
  -4   4  -8    2.90    5.70
   4  -4   8    6.90    5.90
  -5   4  -8    6.30    7.50
  -5   4  -8   -6.40    8.90
   5   3  -8  103.49    8.40
   5   3  -8  119.19   10.60
   5   3  -8  117.79   13.10
  -5  -3   8   82.69   10.90
   4   3  -8  183.58   11.80
   4   3  -8  170.58   14.50
  -4  -3   8  174.38   12.00
   3   3  -8  244.78   14.80
  -3  -3   8  229.18   13.40
  -3  -3   8  215.68   13.70
   2   3  -8  493.75   23.90
   2   3  -8  480.95   25.10
  -2  -3   8  503.05   24.80
  -2  -3   8  530.35   24.90
   1   3  -8  172.38   11.40
   1   3  -8  177.08   10.60
  -1  -3   8  194.38   11.00
  -1  -3   8  191.78   11.40
   0   3  -8 1126.79   52.69
   0   3  -8 1105.29   52.39
   0  -3   8 1191.88   52.49
   0  -3   8 1159.08   52.99
  -1   3  -8  275.57   12.90
  -1   3  -8  239.68   13.00
  -1   3  -8  237.78   14.30
   1  -3   8  243.48   12.80
   1  -3   8  247.98   13.90
  -2   3  -8  214.88   14.00
  -2   3  -8  221.48   11.60
  -2   3  -8  237.48   11.80
   2  -3   8  227.68   13.20
   2  -3   8  222.78   11.50
  -3   3  -8 1115.19   52.49
  -3   3  -8 1138.59   50.09
  -3   3  -8 1057.09   51.09
   3  -3   8 1089.99   51.39
  -4   3  -8   37.10    7.40
  -4   3  -8   35.30    4.30
  -4   3  -8   26.50    5.00
   4  -3   8   34.40    5.70
  -5   3  -8    3.40    4.60
  -5   3  -8    1.80    7.20
  -5   3  -8    3.50    6.60
   5  -3   8    8.90    8.00
   6   2  -8   26.50    5.30
   6   2  -8   25.80    7.00
  -6  -2   8   13.10    5.10
   5   2  -8  319.17   19.60
   5   2  -8  326.27   17.90
  -5  -2   8  312.47   17.90
   4   2  -8  326.17   17.40
   4   2  -8  309.17   18.60
  -4  -2   8  299.97   17.10
   3   2  -8   18.60    4.10
   3   2  -8   20.40    5.00
  -3  -2   8   15.60    3.20
   2   2  -8  109.59    8.70
   2   2  -8  105.59    9.20
  -2  -2   8  109.89    8.40
   1   2  -8  917.11   43.70
  -1  -2   8  966.50   43.90
   0   2  -8   94.29    6.50
   0   2  -8   92.49    7.60
   0   2  -8   96.99    7.30
   0  -2   8   95.69    7.80
  -1   2  -8 1050.79   48.80
  -1   2  -8 1048.80   49.99
   1  -2   8 1126.49   49.99
  -2   2  -8  393.36   20.90
  -2   2  -8  387.56   18.60
   2  -2   8  405.16   20.30
  -3   2  -8  254.87   15.90
  -3   2  -8  258.57   13.80
  -3   2  -8  242.08   14.00
   3  -2   8  254.27   14.70
  -4   2  -8  212.58   13.10
  -4   2  -8  242.68   16.50
  -4   2  -8  223.68   13.00
   4  -2   8  221.08   13.90
  -5   2  -8   74.69    8.80
  -5   2  -8   47.80    5.70
  -5   2  -8   63.59    8.90
   5  -2   8   48.90    7.60
   6   1  -8  267.67   16.70
   6   1  -8  268.77   19.10
   6   1  -8  235.98   16.50
  -6  -1   8  237.58   15.90
   5   1  -8   15.20    4.60
   5   1  -8   21.80    6.30
  -5  -1   8   12.30    4.60
   4   1  -8  149.49   12.60
   4   1  -8  146.39   11.00
  -4  -1   8  139.09   10.50
   3   1  -8   60.89    7.60
   3   1  -8   47.50    6.00
  -3  -1   8   57.79    6.60
   2   1  -8   93.09    8.80
   2   1  -8   79.09    8.60
  -2  -1   8  108.49    7.80
   1   1  -8  664.63   33.00
   1   1  -8  676.33   32.60
  -1  -1   8  740.43   32.90
   0   1  -8  413.76   20.60
   0   1  -8  450.05   20.60
   0   1  -8  418.06   21.40
   0  -1   8  431.46   21.30
  -1   1  -8   17.60    2.80
  -1   1  -8   17.00    3.90
  -1   1  -8   15.40    2.70
   1  -1   8   19.00    3.70
  -2   1  -8  594.14   29.60
  -2   1  -8  600.84   28.20
   2  -1   8  602.64   29.00
  -3   1  -8    4.00    4.20
  -3   1  -8    5.30    2.60
  -3   1  -8    1.10    2.80
   3  -1   8   -5.70    3.40
  -4   1  -8   27.60    4.50
  -4   1  -8   29.60    6.20
  -4   1  -8   24.20    3.60
   4  -1   8   22.30    4.60
  -5   1  -8  435.86   21.20
  -5   1  -8  462.75   25.20
  -5   1  -8  362.56   20.70
   5  -1   8  381.26   22.20
   5  -1   8  385.16   20.20
   6   0  -8    3.30    6.60
   6   0  -8   -3.00    6.30
  -6   0   8   -4.20    5.20
   5   0  -8   76.29   12.00
   5   0  -8   76.89    9.60
  -5   0   8   73.99    9.50
   4   0  -8   11.50    4.30
   4   0  -8   15.10    5.20
  -4   0   8   10.00    3.60
   3   0  -8  217.48   14.20
   3   0  -8  232.68   13.90
  -3   0   8  238.88   13.20
   2   0  -8 1336.67   62.39
   2   0  -8 1336.67   62.49
  -2   0   8 1405.96   62.29
   1   0  -8  749.82   34.50
   1   0  -8  686.53   34.70
   1   0  -8  722.53   34.10
  -1   0   8  780.12   34.70
   0   0  -8  223.88   11.80
   0   0  -8  221.58   11.70
   0   0  -8  220.88   12.70
   0   0   8  213.68   12.40
  -1   0  -8  196.48   11.00
  -1   0  -8  205.68   12.40
  -1   0  -8  197.48   10.60
   1   0   8  211.58   11.90
  -2   0  -8 1585.54   77.29
  -2   0  -8 1707.23   76.29
   2   0   8 1765.82   76.89
  -3   0  -8  208.18   11.80
  -3   0  -8  221.18   14.70
  -3   0  -8  239.68   12.80
   3   0   8  228.88   13.60
   3   0   8  241.68   12.70
  -4   0  -8   24.40    6.40
  -4   0  -8   16.70    4.20
  -4   0  -8   18.40    2.90
   4   0   8   10.70    4.40
   4   0   8   10.30    3.30
  -5   0  -8  124.69   11.20
  -5   0  -8  140.39   16.00
   5   0   8  140.49    9.90
   5   0   8  112.29   12.50
   6  -1  -8  364.56   20.80
   6  -1  -8  359.96   22.30
  -6   1   8  314.77   20.40
   5  -1  -8   -0.50    4.40
   5  -1  -8    3.00    5.80
   5  -1  -8   -2.60    6.70
  -5   1   8   -3.60    4.10
   4  -1  -8    3.80    4.00
   4  -1  -8    4.20    5.00
  -4   1   8    5.30    3.60
   3  -1  -8   19.90    4.80
   3  -1  -8   14.20    4.30
  -3   1   8   11.80    3.10
   2  -1  -8 1211.18   57.19
   2  -1  -8 1291.57   56.49
   2  -1  -8 1219.48   56.99
  -2   1   8 1222.18   56.79
   1  -1  -8  629.04   29.60
   1  -1  -8  634.14   30.10
   1  -1  -8  604.24   30.40
  -1   1   8  661.53   30.20
   0  -1  -8  168.78    9.80
   0  -1  -8  165.88    9.60
   0  -1  -8  161.98   10.80
   0   1   8  174.58   10.30
  -1  -1  -8  277.47   13.70
  -1  -1  -8  243.38   13.10
   1   1   8  263.17   14.00
  -2  -1  -8   88.99    7.00
  -2  -1  -8   75.49    5.60
  -2  -1  -8   89.79    9.00
   2   1   8   86.79    7.10
   2   1   8   77.29    7.90
  -3  -1  -8    4.00    3.40
  -3  -1  -8    7.20    2.30
  -3  -1  -8   12.40    4.80
   3   1   8    2.50    3.70
   3   1   8    9.10    3.20
  -4  -1  -8   22.60    5.70
  -4  -1  -8   11.50    4.50
   4   1   8   14.20    4.00
   4   1   8   13.60    3.60
  -5  -1  -8   16.60    8.00
  -5  -1  -8    5.10    4.90
   5   1   8    0.70    4.90
   6  -2  -8   63.69    8.90
   6  -2  -8   67.69    8.00
  -6   2   8   78.09   12.10
   5  -2  -8  227.58   15.90
   5  -2  -8  217.08   15.10
   5  -2  -8  199.28   17.00
  -5   2   8  202.28   14.10
   4  -2  -8   99.29   10.90
   4  -2  -8  111.59   10.10
   4  -2  -8  100.49   11.40
  -4   2   8   95.59    9.20
   3  -2  -8   10.30    4.30
   3  -2  -8    6.40    4.10
   3  -2  -8   10.90    2.90
   2  -2  -8   33.20    5.00
   2  -2  -8   31.60    4.90
   2  -2  -8   40.70    5.20
  -2   2   8   23.60    3.20
   1  -2  -8  103.49    7.30
   1  -2  -8   97.19    8.60
   1  -2  -8  112.99    9.00
  -1   2   8  110.19    8.10
   0  -2  -8  648.04   30.20
   0  -2  -8  645.74   30.20
   0  -2  -8  610.24   30.80
   0   2   8  662.53   30.50
  -1  -2  -8    5.90    2.70
  -1  -2  -8    7.10    2.90
  -1  -2  -8    5.80    3.10
   1   2   8    2.90    2.60
  -2  -2  -8 1110.09   52.69
  -2  -2  -8 1196.18   52.69
  -2  -2  -8 1197.98   53.99
  -2  -2  -8 1148.39   54.99
   2   2   8 1200.08   54.09
   2   2   8 1197.28   54.09
  -3  -2  -8   90.29    8.20
  -3  -2  -8   91.59   10.60
   3   2   8   82.19    8.20
   3   2   8   94.99    7.90
  -4  -2  -8  314.77   19.80
  -4  -2  -8  335.37   18.00
   4   2   8  314.47   17.40
   4   2   8  312.57   17.30
  -5  -2  -8   39.70    8.60
  -5  -2  -8   31.90   10.60
   5   2   8   34.50    6.10
   5   2   8   37.20    5.00
   6  -3  -8  297.07   20.20
   6  -3  -8  298.77   19.70
   5  -3  -8  177.78   14.40
   5  -3  -8  166.28   15.70
  -5   3   8  158.18   13.30
   4  -3  -8   15.40    4.50
   4  -3  -8   20.80    5.20
   4  -3  -8   15.90    3.70
   4  -3  -8   15.50    4.90
  -4   3   8   18.50    4.10
   3  -3  -8  158.78   12.30
   3  -3  -8  156.98    9.90
   3  -3  -8  156.78   10.90
  -3   3   8  160.18   10.40
   2  -3  -8 1035.10   45.40
   2  -3  -8  965.40   45.00
   2  -3  -8  937.81   45.80
  -2   3   8  953.50   45.40
   1  -3  -8  267.87   15.40
   1  -3  -8  263.97   14.10
   1  -3  -8  263.97   14.00
  -1   3   8  271.27   14.50
   0  -3  -8  925.51   40.50
   0  -3  -8  839.62   41.50
   0  -3  -8  895.51   41.00
   0   3   8  869.31   41.30
  -1  -3  -8  516.65   25.40
  -1  -3  -8  501.15   24.90
  -1  -3  -8  520.45   23.70
   1   3   8  522.65   25.20
  -2  -3  -8    3.70    2.10
  -2  -3  -8   11.70    4.90
  -2  -3  -8    6.70    2.90
   2   3   8    9.00    3.70
   2   3   8    5.30    3.00
  -3  -3  -8   48.20    5.10
  -3  -3  -8   49.50    6.70
   3   3   8   46.30    7.30
   3   3   8   53.79    7.50
  -4  -3  -8  302.77   19.60
  -4  -3  -8  278.47   17.90
   4   3   8  288.47   16.40
   4   3   8  319.87   17.10
   6  -4  -8    1.10   10.00
   6  -4  -8   -8.10    6.70
   6  -4  -8   -3.30    6.10
   5  -4  -8  176.38   15.50
   5  -4  -8  154.78   16.40
   5  -4  -8  159.78   12.60
   5  -4  -8  166.38   14.40
  -5   4   8  153.38   15.70
   4  -4  -8   81.89    9.90
   4  -4  -8   80.69    8.60
   4  -4  -8   56.59    8.90
  -4   4   8   67.99    9.60
   3  -4  -8  162.18   11.00
   3  -4  -8  200.58   13.30
   3  -4  -8  175.78   12.50
  -3   4   8  177.78   11.40
   2  -4  -8   38.50    5.70
   2  -4  -8   35.20    4.10
   2  -4  -8   38.80    4.60
  -2   4   8   38.10    4.50
   1  -4  -8   93.39    7.20
   1  -4  -8   89.49    9.20
   1  -4  -8   80.99    7.50
  -1   4   8   87.89    7.80
   0  -4  -8   51.19    5.70
   0  -4  -8   63.29    8.30
   0  -4  -8   58.09    5.90
   0   4   8   54.49    7.20
  -1  -4  -8  434.86   21.80
  -1  -4  -8  419.86   21.60
   1   4   8  443.86   21.60
   1   4   8  428.96   21.70
  -2  -4  -8   28.80    3.40
  -2  -4  -8   17.70    3.70
   2   4   8   25.90    4.00
   2   4   8   22.80    3.60
  -3  -4  -8   17.90    5.20
  -3  -4  -8   27.30    7.60
   3   4   8   26.80    4.90
   3   4   8   27.60    4.30
  -4  -4  -8   30.40    7.20
   4   4   8   18.10    4.50
   4   4   8   17.90    5.00
   5  -5  -8  206.48   17.10
   5  -5  -8  192.58   15.00
   4  -5  -8    8.80    5.50
   4  -5  -8   11.20    5.20
   4  -5  -8   16.10    4.50
  -4   5   8    8.40    5.70
   3  -5  -8   43.80    6.40
   3  -5  -8   35.90    5.80
   3  -5  -8   33.10    4.90
  -3   5   8   30.30    5.00
   2  -5  -8  267.17   16.20
   2  -5  -8  273.27   14.90
   2  -5  -8  248.18   14.30
  -2   5   8  261.07   15.00
   1  -5  -8  439.56   21.50
   1  -5  -8  446.96   23.10
   1  -5  -8  423.06   21.90
  -1   5   8  439.26   22.40
   0  -5  -8  103.19    7.80
   0  -5  -8   83.19    6.20
   0  -5  -8   90.79    9.50
   0   5   8   92.19    8.70
   0   5   8   99.99    8.30
  -1  -5  -8  869.71   41.50
  -1  -5  -8  861.81   41.20
   1   5   8  871.51   41.50
   1   5   8  910.61   41.30
  -2  -5  -8  315.17   16.30
  -2  -5  -8  327.47   17.00
  -2  -5  -8  305.67   18.10
   2   5   8  301.07   17.60
   2   5   8  318.97   17.00
  -3  -5  -8   51.49    6.70
  -3  -5  -8   70.09   11.50
   3   5   8   73.19    9.60
   3   5   8   50.79    5.30
   5  -6  -8   14.20    7.60
   5  -6  -8   24.10    6.70
   4  -6  -8  114.89   13.10
   4  -6  -8  128.79   11.80
   4  -6  -8  124.49   14.90
   3  -6  -8  342.87   18.80
   3  -6  -8  344.47   19.20
   3  -6  -8  350.06   21.20
  -3   6   8  338.67   20.50
   2  -6  -8   -2.20    3.80
   2  -6  -8   -0.90    4.70
   2  -6  -8    5.30    4.30
  -2   6   8   -5.60    4.00
   1  -6  -8  272.17   15.80
   1  -6  -8  285.47   17.30
   1  -6  -8  295.27   15.00
  -1   6   8  276.37   16.20
   0  -6  -8  489.55   24.90
   0  -6  -8  504.25   25.40
   0  -6  -8  471.45   22.90
   0   6   8  480.65   25.00
   0   6   8  520.75   25.00
  -1  -6  -8  140.39   11.30
  -1  -6  -8  101.49   11.70
  -1  -6  -8  125.99    9.40
   1   6   8  121.99   10.10
   1   6   8  120.09   10.00
  -2  -6  -8  274.17   15.50
  -2  -6  -8  291.67   15.80
   2   6   8  270.77   17.00
   2   6   8  293.87   16.10
  -3  -6  -8    2.60    5.70
  -3  -6  -8    5.70    6.10
   3   6   8    1.10    5.10
   3   6   8   -2.70    4.40
   4  -7  -8    0.10    7.40
   4  -7  -8  -10.00    5.90
   4  -7  -8   -0.90    6.30
   3  -7  -8   32.40    6.20
   3  -7  -8   37.20    6.40
   3  -7  -8   33.90    7.40
   2  -7  -8   39.90    5.50
   2  -7  -8   37.50    6.80
   2  -7  -8   35.80    6.30
  -2   7   8   39.90    7.10
   1  -7  -8   26.90    6.40
   1  -7  -8   25.00    4.30
   1  -7  -8   24.90    5.50
  -1   7   8   24.90    5.40
   0  -7  -8  401.46   23.20
   0  -7  -8  395.96   22.60
   0   7   8  425.16   22.10
   0   7   8  430.06   22.00
  -1  -7  -8   15.40    4.80
  -1  -7  -8   15.60    5.10
   1   7   8   16.20    5.00
   1   7   8   13.00    5.00
  -2  -7  -8   12.60    4.20
  -2  -7  -8   10.90    4.90
   2   7   8    4.60    5.20
   2   7   8    3.00    5.20
   3  -8  -8   -0.80    8.20
   3  -8  -8    9.60    7.10
   3  -8  -8   18.70    5.30
   2  -8  -8   72.29    9.70
   2  -8  -8   57.69    9.50
   2  -8  -8   55.29    7.90
   1  -8  -8   15.30    6.00
   0  -8  -8  281.17   17.30
   0  -8  -8  236.48   16.20
   0   8   8  257.87   16.30
  -1  -8  -8  140.49   12.10
  -1  -8  -8  130.39   13.00
   1   8   8  151.88   12.70
   1   8  -9    8.70    6.40
   0   8  -9  115.59   13.30
  -1   8  -9   24.60    6.20
  -1   8  -9   20.90    4.90
  -1   8  -9   19.60    4.40
   1  -8   9   17.10    8.80
   3   7  -9  174.38   16.60
   2   7  -9   91.99   13.20
  -2  -7   9   66.29    7.20
   1   7  -9   75.59   10.50
  -1  -7   9   50.49    8.10
  -1  -7   9   39.10    6.40
   0   7  -9  363.76   19.10
   0   7  -9  321.67   19.70
   0  -7   9  311.47   20.10
   0  -7   9  359.56   23.50
  -1   7  -9   17.30    6.10
  -1   7  -9    8.00    5.10
  -1   7  -9   13.30    4.10
   1  -7   9   11.90    5.50
  -2   7  -9   91.39    8.40
  -2   7  -9   92.39   12.30
   2  -7   9   80.69   10.90
   3   6  -9   14.30    5.50
  -3  -6   9    1.40    4.80
   2   6  -9  313.07   14.80
   2   6  -9  296.77   18.00
  -2  -6   9  265.27   17.10
  -2  -6   9  255.07   19.90
   1   6  -9  339.97   17.50
   1   6  -9  338.27   19.10
  -1  -6   9  317.07   18.80
  -1  -6   9  330.57   18.90
   0   6  -9   14.80    4.70
   0   6  -9    4.30    4.60
   0  -6   9   -5.30    4.20
   0  -6   9   -4.10    4.10
  -1   6  -9    0.20    4.40
  -1   6  -9   -5.40    3.60
  -1   6  -9    3.10    5.00
   1  -6   9   -0.20    5.60
   1  -6   9   -2.50    4.00
  -2   6  -9    8.70    3.40
  -2   6  -9   13.80    4.50
  -2   6  -9    5.60    5.90
   2  -6   9    4.80    4.20
  -3   6  -9  315.17   20.80
  -3   6  -9  359.06   21.40
   4   5  -9   14.30    6.70
  -4  -5   9   -9.40    4.10
   3   5  -9  571.54   28.90
  -3  -5   9  500.85   27.30
  -3  -5   9  546.65   29.70
   2   5  -9    1.90    2.90
   2   5  -9    1.00    4.60
  -2  -5   9   -4.40    4.10
  -2  -5   9  -10.60    4.50
   1   5  -9   98.39    9.50
   1   5  -9   96.39    7.80
  -1  -5   9   66.09    9.20
  -1  -5   9   59.89    8.70
   0   5  -9  145.39   11.10
   0   5  -9  142.99   10.90
   0  -5   9  136.19   11.30
   0  -5   9  151.18   10.40
  -1   5  -9   21.60    4.40
  -1   5  -9   15.40    5.10
  -1   5  -9   18.90    3.30
   1  -5   9    7.30    3.90
   1  -5   9   15.40    4.30
  -2   5  -9  273.97   15.10
  -2   5  -9  296.57   17.70
  -2   5  -9  281.67   15.80
   2  -5   9  271.37   18.50
  -3   5  -9   17.80    6.10
  -3   5  -9    8.20    3.30
   3  -5   9    6.60    3.40
  -4   5  -9    3.40    6.90
  -4   5  -9    7.10    5.40
  -5  -4   9   88.89   11.70
   4   4  -9  475.55   26.00
   4   4  -9  453.15   21.70
  -4  -4   9  450.95   24.20
   3   4  -9   26.00    3.60
  -3  -4   9   16.70    5.40
  -3  -4   9   26.90    4.90
   2   4  -9  296.77   17.60
   2   4  -9  306.97   15.40
  -2  -4   9  291.27   16.90
  -2  -4   9  289.87   17.00
   1   4  -9  616.84   30.90
   1   4  -9  641.84   30.50
  -1  -4   9  641.54   30.70
  -1  -4   9  639.44   31.10
   0   4  -9  250.87   14.90
   0   4  -9  267.57   14.10
   0   4  -9  275.47   14.70
   0  -4   9  257.07   14.50
   0  -4   9  254.37   15.20
  -1   4  -9  177.28   10.10
  -1   4  -9  166.38   10.70
  -1   4  -9  172.58   12.10
   1  -4   9  162.18   11.70
  -2   4  -9    2.90    2.90
  -2   4  -9    2.90    3.20
  -2   4  -9    2.70    4.90
   2  -4   9    4.40    3.10
   2  -4   9   -1.90    4.40
  -3   4  -9    4.90    5.00
  -3   4  -9    0.90    3.50
  -3   4  -9    3.60    4.00
   3  -4   9    6.70    6.30
  -4   4  -9   53.39    6.90
  -4   4  -9   90.39    8.00
  -4   4  -9   85.09   12.70
   5   3  -9   -4.00    5.80
   5   3  -9   14.00    4.60
  -5  -3   9    2.40    4.50
   4   3  -9   49.80    7.10
  -4  -3   9   42.00    5.90
   3   3  -9   73.89   10.40
  -3  -3   9   66.49    8.20
   2   3  -9  110.99    7.80
   2   3  -9  100.29   10.20
  -2  -3   9   97.39    8.80
   1   3  -9    4.30    3.30
   1   3  -9   10.50    6.40
  -1  -3   9    3.80    2.90
  -1  -3   9    2.30    3.60
   0   3  -9   -1.30    3.50
   0   3  -9   -1.00    3.10
   0   3  -9   -0.90    2.90
   0  -3   9    3.20    2.90
   0  -3   9    2.60    3.20
  -1   3  -9 1643.94   74.49
  -1   3  -9 1619.74   74.49
  -1   3  -9 1632.54   75.69
   1  -3   9 1696.63   75.59
  -2   3  -9   60.19    9.00
  -2   3  -9   52.29    6.20
  -2   3  -9   49.10    5.60
   2  -3   9   39.60    5.20
  -3   3  -9   80.49   11.70
  -3   3  -9   78.89    8.10
  -3   3  -9   81.39    9.10
   3  -3   9   94.79   11.10
  -4   3  -9  160.48   12.10
  -4   3  -9  163.38   11.40
  -4   3  -9  162.18   16.00
   4  -3   9  165.48   16.60
   5   2  -9  117.09   14.00
   5   2  -9  124.59   11.70
  -5  -2   9   96.69   11.60
   4   2  -9   85.99    9.40
   4   2  -9   84.49   11.60
  -4  -2   9   55.09    9.20
   3   2  -9  197.48   12.90
   3   2  -9  187.88   13.90
  -3  -2   9  189.08   12.00
   2   2  -9  213.88   14.10
   2   2  -9  218.78   13.70
  -2  -2   9  229.38   13.10
   1   2  -9  494.35   23.90
   1   2  -9  489.35   24.30
  -1  -2   9  472.95   24.30
   0   2  -9  767.02   36.30
   0   2  -9  781.12   36.10
   0   2  -9  768.12   36.90
   0  -2   9  786.82   36.90
  -1   2  -9  580.04   27.80
  -1   2  -9  576.64   27.60
  -1   2  -9  586.24   29.20
   1  -2   9  613.64   29.10
  -2   2  -9   -0.10    3.00
  -2   2  -9    2.60    4.50
  -2   2  -9    5.40    2.60
   2  -2   9   -2.40    3.50
  -3   2  -9   17.00    4.00
  -3   2  -9   22.20    7.50
  -3   2  -9   19.90    3.60
   3  -2   9   13.50    4.80
  -4   2  -9   -6.90    4.00
  -4   2  -9   -8.40    5.40
  -4   2  -9    1.90    3.40
   4  -2   9    1.10    6.20
   5   1  -9   -2.60    6.50
   5   1  -9    8.00    5.10
  -5  -1   9    0.50    5.10
   4   1  -9   90.49    9.70
   4   1  -9   74.79   14.50
  -4  -1   9   74.69    9.10
   3   1  -9  234.08   15.10
   3   1  -9  225.48   14.40
  -3  -1   9  231.18   13.60
   2   1  -9  790.32   39.10
   2   1  -9  840.82   39.30
  -2  -1   9  838.32   39.00
   1   1  -9  649.43   32.80
   1   1  -9  675.03   32.30
   1   1  -9  675.83   31.90
  -1  -1   9  717.53   32.70
   0   1  -9  412.46   21.10
   0   1  -9  429.76   22.00
   0   1  -9  427.46   21.00
   0  -1   9  452.85   21.90
  -1   1  -9    1.40    3.90
  -1   1  -9   -1.10    2.90
  -1   1  -9    5.60    2.70
   1  -1   9    3.30    3.50
  -2   1  -9  148.59   11.60
  -2   1  -9  138.19    9.30
   2  -1   9  136.49   10.70
  -3   1  -9   33.00    7.40
  -3   1  -9   34.00    4.60
  -3   1  -9   44.50    6.00
   3  -1   9   28.10    5.10
  -4   1  -9  131.39   10.80
  -4   1  -9  146.09   14.80
  -4   1  -9  124.59    9.30
   4  -1   9  139.29   12.90
   6   0  -9   37.70    6.40
   6   0  -9   43.20    9.00
  -6   0   9   30.20    7.90
   5   0  -9   18.20    6.70
  -5   0   9    8.30    5.10
   4   0  -9  296.17   19.00
   4   0  -9  295.57   17.60
  -4   0   9  293.27   16.70
   3   0  -9  110.69   11.20
   3   0  -9  119.39   10.50
  -3   0   9  110.09    9.20
   2   0  -9    9.40    4.40
   2   0  -9    5.80    4.00
   2   0  -9    5.30    2.80
  -2   0   9    2.40    3.10
   1   0  -9  298.87   16.40
   1   0  -9  303.67   17.10
   1   0  -9  328.87   16.00
  -1   0   9  308.57   16.40
   0   0  -9 1434.66   61.29
   0   0  -9 1295.67   61.09
   0   0  -9 1299.57   61.79
   0   0   9 1343.47   61.79
  -1   0  -9    5.60    2.90
  -1   0  -9    2.00    4.00
  -1   0  -9   -0.80    2.50
   1   0   9   -0.60    3.10
  -2   0  -9   13.30    3.20
  -2   0  -9   13.40    5.00
   2   0   9   11.30    3.80
  -3   0  -9  452.15   21.20
  -3   0  -9  373.86   20.00
  -3   0  -9  421.96   23.70
   3   0   9  417.66   21.70
  -4   0  -9   42.50    5.10
  -4   0  -9   30.10    3.70
  -4   0  -9   43.50    7.90
   4   0   9   27.90    6.00
   4   0   9   36.50    4.70
   6  -1  -9    0.50    8.00
   6  -1  -9   -2.60    5.30
   5  -1  -9  123.19   12.80
   5  -1  -9  141.49   14.50
  -5   1   9  117.99   12.40
   4  -1  -9  307.27   18.90
   4  -1  -9  299.57   17.60
  -4   1   9  271.17   16.60
   3  -1  -9   77.39    9.40
   3  -1  -9   73.39    9.90
  -3   1   9   65.39    7.80
   2  -1  -9   11.50    4.30
   2  -1  -9    6.00    2.40
   2  -1  -9   11.60    4.40
  -2   1   9    9.60    2.60
   1  -1  -9    3.90    3.30
   1  -1  -9    4.50    3.90
   1  -1  -9    3.00    2.40
  -1   1   9    3.20    3.10
   0  -1  -9  924.11   42.40
   0  -1  -9  878.01   42.20
   0  -1  -9  887.41   43.10
   0   1   9  970.70   43.00
  -1  -1  -9   73.59    6.30
  -1  -1  -9   76.99    8.60
  -1  -1  -9   63.79    6.70
   1   1   9   70.09    7.50
  -2  -1  -9  247.88   13.70
  -2  -1  -9  232.58   12.40
  -2  -1  -9  262.57   15.80
   2   1   9  246.58   14.30
  -3  -1  -9  353.16   18.60
  -3  -1  -9  347.77   20.60
  -3  -1  -9  328.27   16.80
   3   1   9  373.36   18.20
   3   1   9  344.17   19.20
  -4  -1  -9   -1.40    4.80
  -4  -1  -9   10.80    6.70
   4   1   9   -2.30    5.30
   4   1   9   10.20    4.90
   5  -2  -9   19.00    5.60
   5  -2  -9   24.80    7.30
  -5   2   9   15.60    5.50
   4  -2  -9  237.48   16.30
   4  -2  -9  221.98   14.20
   4  -2  -9  220.38   22.80
   4  -2  -9  234.28   15.50
  -4   2   9  224.58   14.90
   3  -2  -9    6.60    5.10
   3  -2  -9    1.10    3.30
   3  -2  -9    2.30    4.60
  -3   2   9    0.60    3.60
   2  -2  -9    6.20    4.40
   2  -2  -9    5.60    4.40
   2  -2  -9   -0.80    2.90
  -2   2   9    4.50    2.30
   1  -2  -9    7.10    2.40
   1  -2  -9    6.90    4.00
   1  -2  -9   10.40    3.80
  -1   2   9   13.20    3.70
   0  -2  -9   19.50    3.70
   0  -2  -9   17.30    4.10
   0  -2  -9   16.60    3.30
   0   2   9   15.80    3.90
  -1  -2  -9  914.01   41.70
  -1  -2  -9  880.71   42.80
  -1  -2  -9  874.51   42.20
   1   2   9  962.00   42.70
  -2  -2  -9  367.86   17.30
  -2  -2  -9  383.56   20.70
  -2  -2  -9  351.76   19.10
   2   2   9  385.86   19.50
   2   2   9  356.26   19.00
  -3  -2  -9   99.49    9.50
  -3  -2  -9  111.89   11.50
   3   2   9   86.49    9.50
   3   2   9  105.49    8.60
  -4  -2  -9   24.70    5.70
  -4  -2  -9   41.50    7.70
   4   2   9   10.20    5.50
   4   2   9   23.40    4.50
   5  -3  -9  213.88   16.90
   5  -3  -9  204.08   17.60
   5  -3  -9  208.08   16.80
   4  -3  -9   -0.90    5.10
   4  -3  -9   -7.10    4.50
   4  -3  -9    4.70    5.50
   4  -3  -9   -5.20    5.20
  -4   3   9    1.40    5.10
   3  -3  -9   10.80    3.90
   3  -3  -9   15.60    4.90
   3  -3  -9   20.70    5.60
   3  -3  -9   15.10    5.00
  -3   3   9   11.00    4.40
   2  -3  -9  161.68   11.90
   2  -3  -9  140.09    9.60
   2  -3  -9  141.19   10.90
  -2   3   9  145.39   10.20
   1  -3  -9  227.48   14.60
   1  -3  -9  242.18   12.80
  -1   3   9  218.48   13.40
   0  -3  -9   -0.60    3.10
   0  -3  -9    2.40    3.80
   0   3   9    3.20    3.10
  -1  -3  -9  122.29    7.20
  -1  -3  -9  113.39    8.80
  -1  -3  -9  117.89    9.70
  -1  -3  -9  102.19    8.40
   1   3   9  114.59    9.20
  -2  -3  -9  475.35   24.20
  -2  -3  -9  481.05   22.70
  -2  -3  -9  474.95   22.90
   2   3   9  480.45   24.30
   2   3   9  513.75   24.60
  -3  -3  -9   -3.80    5.40
  -3  -3  -9   -4.70    5.00
   3   3   9    1.80    4.10
   3   3   9    0.20    3.90
  -4  -3  -9   21.40    8.00
   4   3   9   12.00    4.60
   4   3   9    8.90    5.60
   5  -4  -9  462.35   27.40
   5  -4  -9  509.05   30.60
   4  -4  -9  164.58   14.70
   4  -4  -9  167.58   14.80
   4  -4  -9  161.88   14.80
   4  -4  -9  146.79   12.90
   3  -4  -9   62.79    9.90
   3  -4  -9   62.09    8.50
  -3   4   9   66.59    9.60
   2  -4  -9  483.65   23.80
   2  -4  -9  468.85   25.30
   2  -4  -9  482.35   24.30
  -2   4   9  477.75   24.40
   1  -4  -9  357.26   20.00
   1  -4  -9  364.36   18.50
   1  -4  -9  348.37   18.40
  -1   4   9  350.86   18.90
   0  -4  -9   64.59    9.50
   0  -4  -9   44.70    5.30
   0  -4  -9   61.19    6.10
   0   4   9   62.89    7.80
  -1  -4  -9  167.08   12.10
  -1  -4  -9  128.39   10.60
   1   4   9  158.38   11.10
   1   4   9  152.48   11.00
  -2  -4  -9  303.37   18.50
  -2  -4  -9  285.57   15.00
  -2  -4  -9  266.77   17.20
   2   4   9  319.97   16.60
   2   4   9  298.67   16.90
  -3  -4  -9  210.98   16.50
   3   4   9  207.58   12.90
   3   4   9  163.08   13.60
   5  -5  -9   10.00    6.50
   5  -5  -9   11.10    6.50
   4  -5  -9   29.90    7.30
   4  -5  -9   42.40    7.00
   4  -5  -9   21.70    7.10
   3  -5  -9  109.49   13.20
   3  -5  -9  109.69   11.10
   3  -5  -9  110.99   11.60
  -3   5   9   97.09   13.20
   2  -5  -9   -0.20    4.50
   2  -5  -9    6.50    5.00
   2  -5  -9    9.00    4.80
  -2   5   9    0.30    4.70
   1  -5  -9   47.70    6.80
   1  -5  -9   61.39    7.70
   1  -5  -9   61.39    8.50
  -1   5   9   52.89    6.40
   0  -5  -9   57.99    6.40
   0  -5  -9   71.99    6.50
   0  -5  -9   73.39   10.30
   0   5   9   80.99    8.90
  -1  -5  -9  290.47   18.90
  -1  -5  -9  329.97   18.60
   1   5   9  341.57   18.00
   1   5   9  334.47   18.20
  -2  -5  -9   44.50    7.10
   2   5   9   33.40    5.40
   2   5   9   32.30    5.60
  -3  -5  -9   37.40    8.00
  -3  -5  -9   25.40    4.30
   3   5   9   24.10    5.40
   3   5   9   27.50    5.80
   4  -6  -9   -6.80    6.20
   4  -6  -9    9.30    7.00
   4  -6  -9    9.10    9.90
   3  -6  -9   70.19    8.70
   3  -6  -9   84.49   11.20
   3  -6  -9   60.09    8.20
   2  -6  -9   19.90    5.90
   2  -6  -9   15.40    6.60
   2  -6  -9   11.90    4.90
  -2   6   9   12.90    6.20
   1  -6  -9  447.36   25.00
   1  -6  -9  457.35   25.60
   1  -6  -9  505.05   23.40
  -1   6   9  434.76   24.70
   0  -6  -9   89.29    6.50
   0  -6  -9  109.89   14.30
   0  -6  -9  108.09   11.50
   0   6   9  100.39   10.60
  -1  -6  -9   60.79    7.00
  -1  -6  -9   70.49    8.50
   1   6   9   63.29    9.20
   1   6   9   78.79   10.60
  -2  -6  -9   25.50    4.60
  -2  -6  -9   14.70    4.70
   2   6   9   12.60    5.10
   2   6   9    2.70    5.40
   3  -7  -9  289.37   18.00
   3  -7  -9  295.17   21.60
   2  -7  -9    4.60    6.10
   2  -7  -9    0.20    5.10
   1  -7  -9   34.60    7.00
  -1   7   9   30.90    7.90
   0  -7  -9   50.99    7.60
   0   7   9   53.99    8.60
   0   7   9   71.49    9.80
  -1  -7  -9    1.20    4.80
  -1  -7  -9   -2.90    5.30
   1   7   9  -11.30    6.00
   1   7   9   -0.90    5.30
   1   7 -10   13.90    4.80
   1   7 -10   -4.00    5.90
   0   7 -10  246.68   16.20
   0   7 -10  239.88   16.50
   0  -7  10  224.58   20.30
  -1   7 -10  109.39   10.10
  -1   7 -10  115.79   11.50
  -1   7 -10   97.49   13.20
   1  -7  10   85.59    9.80
   3   6 -10   60.99    8.80
   2   6 -10    5.80    3.60
   2   6 -10   10.50    6.30
  -2  -6  10   -5.00    6.00
   1   6 -10   47.70    6.20
   1   6 -10   48.10    6.80
  -1  -6  10   34.40    8.40
   0   6 -10  140.39   11.70
   0   6 -10  134.49   12.10
   0  -6  10   94.69   12.40
  -1   6 -10   -5.00    4.30
  -1   6 -10    3.20    5.30
  -1   6 -10   -0.30    4.40
   1  -6  10  -11.30    5.10
  -2   6 -10   44.40    7.60
  -2   6 -10   30.40    5.10
  -2   6 -10   27.50    6.20
   2  -6  10   31.70    6.10
   3   5 -10  128.49    8.80
   3   5 -10  129.99   14.50
   2   5 -10    9.10    5.60
   2   5 -10    2.00    4.00
  -2  -5  10    0.20    5.00
  -2  -5  10    5.20    6.90
   1   5 -10  194.88   12.50
   1   5 -10  206.18   13.90
  -1  -5  10  162.98   14.30
  -1  -5  10  180.08   13.30
   0   5 -10    5.00    4.70
   0   5 -10   -3.90    3.80
   0   5 -10   -2.80    4.40
   0  -5  10   -4.80    4.80
   0  -5  10   -4.90    4.40
  -1   5 -10  780.22   38.30
  -1   5 -10  852.91   37.90
  -1   5 -10  804.72   39.20
   1  -5  10  778.12   38.10
  -2   5 -10  497.95   23.90
  -2   5 -10  501.05   26.40
   2  -5  10  451.15   23.80
  -3   5 -10    8.30    6.80
  -3   5 -10   -4.50    4.00
  -3   5 -10    6.10    5.70
   4   4 -10   71.59    7.20
   4   4 -10  103.99   14.00
  -4  -4  10   55.59    7.80
   3   4 -10  303.87   18.70
   3   4 -10  302.67   15.30
  -3  -4  10  261.37   17.50
   2   4 -10    3.30    4.00
   2   4 -10    2.60    5.00
  -2  -4  10    3.90    4.60
  -2  -4  10   -3.30    5.00
   1   4 -10  148.39   10.50
   1   4 -10  161.38   11.80
  -1  -4  10  128.69   11.60
  -1  -4  10  125.09   10.80
   0   4 -10   85.99    9.50
   0   4 -10   90.09    9.30
   0   4 -10   69.49    8.00
   0  -4  10   62.89    7.90
   0  -4  10   79.99    8.60
  -1   4 -10    2.30    4.60
  -1   4 -10   -1.40    3.80
  -1   4 -10    1.50    3.60
   1  -4  10    0.30    5.90
  -2   4 -10  298.07   16.60
  -2   4 -10  286.27   21.30
  -2   4 -10  318.17   15.90
  -3   4 -10   10.50    4.50
  -3   4 -10   14.40    4.80
  -3   4 -10   20.90    7.00
   4   3 -10   31.70    7.50
   3   3 -10  126.99   12.20
   3   3 -10  112.29    9.40
  -3  -3  10  119.49   11.00
   2   3 -10   12.30    4.10
   2   3 -10    1.50    4.80
  -2  -3  10   -2.70    3.90
   1   3 -10   15.90    4.60
   1   3 -10   13.80    4.40
  -1  -3  10   10.30    4.00
   0   3 -10   60.19    8.00
   0   3 -10   59.69    7.70
   0   3 -10   57.49    7.10
   0  -3  10   41.60    5.40
  -1   3 -10  131.79   10.80
  -1   3 -10  104.19    8.70
  -1   3 -10  113.09    8.70
   1  -3  10   89.79   11.10
  -2   3 -10   -0.50    2.80
  -2   3 -10   -7.50    3.80
   2  -3  10   -4.20    6.20
  -3   3 -10  363.36   21.30
  -3   3 -10  316.17   18.50
  -3   3 -10  318.97   17.90
   5   2 -10   18.30    7.60
   5   2 -10   11.10    5.10
  -5  -2  10   -3.20    6.90
   4   2 -10  220.38   16.30
   4   2 -10  243.88   17.90
  -4  -2  10  232.58   15.40
   3   2 -10    1.90    3.80
   3   2 -10    0.10    5.40
  -3  -2  10   -2.60    3.80
   2   2 -10  353.96   19.60
  -2  -2  10  338.07   18.90
   1   2 -10   11.80    4.40
   1   2 -10    7.20    3.20
   1   2 -10   14.90    4.10
  -1  -2  10    8.60    3.50
   0   2 -10  224.38   14.20
   0   2 -10  229.58   13.20
   0   2 -10  224.38   12.80
   0  -2  10  232.48   14.10
  -1   2 -10  519.65   25.10
  -1   2 -10  515.85   26.40
  -1   2 -10  491.35   24.60
   1  -2  10  529.65   26.40
  -2   2 -10    3.90    2.90
  -2   2 -10    2.00    3.30
   2  -2  10   -7.00    5.20
  -3   2 -10   69.79    8.90
  -3   2 -10  102.09   12.50
  -3   2 -10   85.99    9.10
   3  -2  10   53.89    8.30
  -4   2 -10   30.70    8.10
   5   1 -10    0.40    6.60
   5   1 -10   -1.10    5.50
  -5  -1  10  -10.40    7.40
   4   1 -10  117.99   13.60
   4   1 -10  101.29   11.90
  -4  -1  10   88.49   11.00
   3   1 -10   -3.70    4.80
   3   1 -10   -1.50    4.30
   2   1 -10   -1.20    4.20
   2   1 -10    0.00    4.00
   1   1 -10 1222.88   55.19
   1   1 -10 1149.48   54.79
  -1  -1  10 1204.48   55.49
   0   1 -10    8.30    2.80
   0   1 -10    7.50    3.70
   0   1 -10    7.80    4.50
   0  -1  10    0.40    3.50
  -1   1 -10  342.17   17.70
  -1   1 -10  342.17   18.80
  -1   1 -10  329.17   17.00
   1  -1  10  348.37   18.80
  -2   1 -10   43.70   11.00
   2  -1  10   37.60    6.20
  -3   1 -10   27.20    3.80
  -3   1 -10   31.80    4.40
  -3   1 -10   29.90    6.80
   3  -1  10   23.10    6.60
  -4   1 -10  107.69   11.30
  -4   1 -10  117.29    9.80
   4  -1  10  147.89   22.00
   5   0 -10   44.20    7.90
   5   0 -10   32.20    6.50
   4   0 -10   77.89   10.50
  -4   0  10   53.19    7.10
   3   0 -10  342.77   20.10
   3   0 -10  345.57   19.80
  -3   0  10  331.57   19.00
   2   0 -10  413.06   22.60
   2   0 -10  401.46   22.20
   2   0 -10  429.46   20.90
   1   0 -10   32.90    4.80
   1   0 -10   29.60    3.70
   1   0 -10   24.60    4.80
   0   0 -10    5.00    3.20
   0   0 -10    1.10    3.40
   0   0  10    1.80    3.20
  -1   0 -10   46.70    6.60
  -1   0 -10   45.70    6.10
  -1   0 -10   56.59    6.60
   1   0  10   43.50    5.80
  -2   0 -10  234.98   13.50
  -2   0 -10  248.68   16.00
   2   0  10  213.08   14.70
  -3   0 -10   50.99    8.00
  -3   0 -10   64.99    8.20
  -3   0 -10   63.19    6.00
   3   0  10   49.00    7.20
  -4   0 -10   30.30    7.40
  -4   0 -10   10.60    5.30
   4   0  10    0.00    7.70
   5  -1 -10   27.80    5.70
   5  -1 -10   27.70    7.30
   4  -1 -10   45.00    7.70
   4  -1 -10   36.60    6.90
  -4   1  10   26.80    6.00
   3  -1 -10  155.38   13.50
   3  -1 -10  153.48   20.50
   3  -1 -10  164.48   11.70
  -3   1  10  156.58   11.90
   2  -1 -10  216.68   13.00
   2  -1 -10  217.78   14.80
   2  -1 -10  240.58   15.20
  -2   1  10  228.58   14.00
   1  -1 -10    2.40    3.10
   1  -1 -10    3.50    4.10
   1  -1 -10    0.00    4.10
  -1   1  10   -5.50    3.30
   0  -1 -10  205.88   11.90
   0  -1 -10  214.98   12.20
   0  -1 -10  204.58   13.50
   0   1  10  184.98   12.70
  -1  -1 -10  100.39   10.90
  -1  -1 -10   94.69    7.30
  -1  -1 -10   87.09    8.40
   1   1  10   83.59    9.20
  -2  -1 -10  275.57   14.30
  -2  -1 -10  299.47   18.20
  -2  -1 -10  292.77   15.80
   2   1  10  277.57   16.60
  -3  -1 -10   79.19   10.00
  -3  -1 -10  119.29   13.10
  -3  -1 -10   99.79    7.30
   3   1  10   79.19   11.40
   5  -2 -10  199.28   16.60
   5  -2 -10  149.69   15.40
   4  -2 -10   13.90    8.50
   4  -2 -10   20.40    6.70
   4  -2 -10    4.20    7.10
   4  -2 -10    9.90    5.00
  -4   2  10    5.30    7.00
   3  -2 -10   12.00    5.00
   3  -2 -10   12.30    5.40
   3  -2 -10    9.40    5.40
  -3   2  10    4.40    4.30
   2  -2 -10  669.73   31.00
   2  -2 -10  652.43   31.90
   2  -2 -10  620.94   32.10
  -2   2  10  617.54   31.40
   1  -2 -10    5.10    4.50
   1  -2 -10    0.90    2.90
   1  -2 -10    0.20    4.50
  -1   2  10   -5.00    3.50
   0  -2 -10   46.30    6.80
   0  -2 -10   64.39    9.20
   0  -2 -10   52.29    5.60
   0   2  10   52.09    8.30
  -1  -2 -10   11.20    3.90
  -1  -2 -10    7.50    3.30
   1   2  10   10.20    4.20
  -2  -2 -10   -5.00    4.10
  -2  -2 -10    3.40    5.80
   2   2  10   -5.80    4.50
  -3  -2 -10  188.08   15.10
  -3  -2 -10  157.38   13.00
   3   2  10  153.38   13.80
   3   2  10  182.98   12.20
   5  -3 -10   -1.50    7.40
   5  -3 -10   -2.90    6.10
   4  -3 -10   50.19    6.80
   4  -3 -10   55.89    8.40
   4  -3 -10   72.59    8.90
   3  -3 -10  277.87   17.80
   3  -3 -10  281.77   23.50
   3  -3 -10  266.77   16.90
   3  -3 -10  267.47   17.60
   2  -3 -10    5.80    4.00
   2  -3 -10   -4.20    4.60
   2  -3 -10   -1.10    8.80
   2  -3 -10   -0.80    5.00
  -2   3  10    4.10    3.80
   1  -3 -10   98.69   11.00
   1  -3 -10   98.29    9.30
   1  -3 -10  105.69   10.50
   1  -3 -10   84.59    8.90
  -1   3  10   90.49    9.20
   0  -3 -10  647.84   31.70
   0  -3 -10  614.84   31.70
   0  -3 -10  668.93   32.80
   0  -3 -10  690.53   31.20
   0   3  10  653.83   32.30
  -1  -3 -10  136.89    9.50
  -1  -3 -10  137.69    8.60
  -1  -3 -10  150.68   12.00
  -1  -3 -10  122.09   10.70
   1   3  10  148.89   11.50
  -2  -3 -10   45.10    5.40
  -2  -3 -10   40.30    6.40
  -2  -3 -10   48.40    7.40
  -2  -3 -10   29.00    6.00
   2   3  10   33.90    5.90
  -3  -3 -10    6.90    7.10
   3   3  10    5.60    3.70
   4  -4 -10   66.49    9.20
   4  -4 -10   46.90    8.10
   4  -4 -10   57.29    7.70
   3  -4 -10  332.47   20.40
   3  -4 -10  314.57   19.30
   3  -4 -10  342.27   20.60
   3  -4 -10  291.07   19.70
   2  -4 -10   -0.50    4.80
   2  -4 -10   -2.50    5.40
   2  -4 -10   -7.30    4.80
  -2   4  10   -1.10    5.50
   1  -4 -10   13.10    5.50
   1  -4 -10   10.50    4.80
   1  -4 -10   16.80    6.20
  -1   4  10    2.40    5.10
   0  -4 -10   90.29    8.00
   0  -4 -10   67.09    7.70
   0  -4 -10   78.79   10.80
   0   4  10   90.69   10.00
  -1  -4 -10    1.40    6.30
  -1  -4 -10    6.40    4.60
   1   4  10   -0.90    4.50
  -2  -4 -10   65.69    8.90
  -2  -4 -10   71.89    7.20
  -2  -4 -10   45.30    7.10
   2   4  10   79.39    8.60
   2   4  10   58.39    7.00
   4  -5 -10   19.10    7.00
   3  -5 -10   22.70    5.70
   3  -5 -10   34.00    8.10
   2  -5 -10   -3.60    5.40
   2  -5 -10   -5.90    4.70
  -2   5  10   -8.80    7.70
   1  -5 -10   -0.60    4.30
   1  -5 -10    2.40    5.30
  -1   5  10    2.00    6.40
   0  -5 -10   65.59    8.80
   0   5  10   67.39    7.70
  -1  -5 -10  140.79   12.30
   1   5  10  102.39   12.80
  -2  -5 -10   19.60    7.60
  -2  -5 -10   24.20    6.20
   2   5  10   15.80    4.60
   2   5  10    6.90    6.30
   3  -6 -10   14.00    7.70
   3  -6 -10   10.70    5.60
   2  -6 -10   77.29    9.80
   2  -6 -10   98.29   11.60
   1  -6 -10  850.91   40.00
   1  -6 -10  753.22   38.30
  -1   6  10  782.02   42.30
   0  -6 -10    1.20    5.00
   0   6  10    0.70    7.30
  -1  -6 -10   20.40    4.90
   1   6  10   25.70    5.30
   1   6  10   26.70    7.70
   0   6 -11    6.20    6.90
   2   5 -11   14.00    7.40
   2   5 -11   28.40    5.30
   1   5 -11   30.40    6.10
  -1  -5  11   37.20    8.20
   0   5 -11    8.70    5.30
   0   5 -11   19.20    5.70
   0   5 -11   16.30    4.30
   0  -5  11   14.60    6.30
  -1   5 -11  304.77   16.70
  -1   5 -11  293.77   21.20
  -1   5 -11  309.57   17.20
   1  -5  11  254.17   17.50
   3   4 -11   11.90    6.70
   3   4 -11   11.30    4.30
   2   4 -11    3.80    5.50
   2   4 -11    1.50    4.80
   1   4 -11  245.78   16.20
   1   4 -11  253.47   15.50
   1   4 -11  261.77   15.60
   0   4 -11  233.18   15.70
   0   4 -11  247.78   14.40
   0   4 -11  249.08   15.40
  -1   4 -11   99.09    8.80
  -1   4 -11   69.89    9.40
  -2   4 -11   64.09    8.10
  -2   4 -11   41.20    5.70
  -2   4 -11   52.99    7.40
   3   3 -11  247.98   17.60
   3   3 -11  203.08   13.80
   2   3 -11   -3.20    4.60
  -2  -3  11   -3.60    5.40
   1   3 -11   -1.80    4.40
   1   3 -11   -4.90    4.30
   1   3 -11   -0.80    5.00
  -1  -3  11   -7.60    5.90
   0   3 -11    7.80    4.30
   0   3 -11   11.80    4.90
   0   3 -11   11.20    4.30
   0  -3  11    5.60    9.20
  -1   3 -11    7.50    3.90
  -1   3 -11    7.50    4.40
  -2   3 -11  190.18   14.60
  -2   3 -11  177.38   10.70
  -2   3 -11  173.88   12.50
   4   2 -11   70.09   10.10
   4   2 -11   90.19   11.60
   3   2 -11   18.70    5.60
   3   2 -11   12.20    6.50
  -3  -2  11    1.70    9.20
   2   2 -11   -1.00    5.20
   2   2 -11   12.00    4.60
   2   2 -11    9.30    5.60
  -2  -2  11    7.80    6.30
   1   2 -11   67.59    8.30
   1   2 -11   75.99    8.90
   1   2 -11   59.09    6.60
  -1  -2  11   46.60    7.50
   0   2 -11   45.20    5.30
   0   2 -11   32.90    4.40
   0  -2  11   41.00    7.30
  -1   2 -11    6.90    3.60
  -1   2 -11   12.20    7.10
  -1   2 -11   10.80    3.30
   1  -2  11    1.40    6.80
  -2   2 -11   39.90    6.80
  -2   2 -11   33.60    4.20
  -2   2 -11   34.30    5.50
  -3   2 -11  233.08   15.30
  -3   2 -11  211.08   15.10
  -3   2 -11  291.07   19.00
   4   1 -11   41.90    5.80
   4   1 -11   24.80    7.70
   3   1 -11   32.00    5.50
   3   1 -11   26.40    6.90
  -3  -1  11   16.00    5.60
   2   1 -11  816.62   39.20
   2   1 -11  829.22   38.50
   2   1 -11  814.82   39.40
  -2  -1  11  742.03   39.10
   1   1 -11  434.56   21.90
   1   1 -11  437.06   22.80
  -1  -1  11  421.86   23.90
   0   1 -11   31.30    4.60
   0   1 -11   31.40    4.20
   0   1 -11   33.30    5.50
   0  -1  11   19.80    5.60
  -1   1 -11  428.06   23.40
  -1   1 -11  449.56   22.10
  -1   1 -11  439.26   21.20
   1  -1  11  408.26   24.70
  -2   1 -11    1.30    4.40
  -2   1 -11   16.50    6.10
   2  -1  11   11.20   10.70
  -3   1 -11  227.78   14.60
  -3   1 -11  306.57   18.80
  -3   1 -11  253.17   15.70
   4   0 -11   12.90    5.00
   4   0 -11   20.70    7.50
   3   0 -11   12.10    6.90
   3   0 -11   12.00    5.40
  -3   0  11    8.30    7.40
   2   0 -11   35.80    6.20
   2   0 -11   34.80    6.20
   2   0 -11   30.70    6.30
   1   0 -11   11.10    3.70
   1   0 -11   11.90    5.10
   1   0 -11    6.60    4.70
  -1   0  11    4.70    5.10
   0   0 -11  340.27   18.10
   0   0 -11  350.26   19.60
   0   0 -11  329.17   17.90
   0   0  11  321.67   19.80
  -1   0 -11   -2.30    4.70
  -1   0 -11    5.20    3.40
  -1   0 -11    1.10    5.50
   1   0  11    0.00    5.90
  -2   0 -11   14.10    4.60
  -2   0 -11   26.20    6.30
   2   0  11   10.30    7.30
  -3   0 -11   14.60    5.20
  -3   0 -11   29.10    8.10
  -3   0 -11   30.80    4.00
   4  -1 -11    0.90    5.20
   4  -1 -11    1.10    7.10
   3  -1 -11    5.70    6.60
   3  -1 -11    0.90    4.90
   2  -1 -11   98.29   11.70
   2  -1 -11   88.89   11.20
   2  -1 -11  113.79   11.50
  -2   1  11   79.29   12.10
   1  -1 -11    8.10    4.60
   1  -1 -11    7.70    4.90
   1  -1 -11    8.60    4.90
  -1   1  11   10.40    5.00
   0  -1 -11  137.39   10.70
   0  -1 -11  142.79   12.40
   0  -1 -11  123.29   10.00
   0   1  11  104.09   12.60
  -1  -1 -11    0.10    3.30
  -1  -1 -11    1.40    4.30
  -1  -1 -11    4.00    5.70
   1   1  11   -1.20    6.00
  -2  -1 -11  167.28   14.40
  -2  -1 -11  137.79   12.00
  -2  -1 -11  156.08    9.40
   2   1  11  129.29   16.00
   4  -2 -11   65.49    9.20
   4  -2 -11   39.70    6.80
   3  -2 -11  280.17   19.30
   2  -2 -11  272.77   17.00
   2  -2 -11  251.17   16.90
   2  -2 -11  261.37   17.00
  -2   2  11  227.68   17.60
   1  -2 -11   20.50    5.50
   1  -2 -11   24.70    5.40
   1  -2 -11   12.70    4.90
  -1   2  11   18.10    5.70
   0  -2 -11  139.09   11.90
   0  -2 -11  171.88   13.00
   0  -2 -11  150.18   11.30
   0   2  11  134.09   13.90
  -1  -2 -11  234.58   16.00
  -1  -2 -11  237.18   13.20
  -1  -2 -11  238.68   16.70
   1   2  11  224.48   17.10
  -2  -2 -11   52.49    8.00
   2   2  11   40.10    8.20
   4  -3 -11   26.40    8.40
   4  -3 -11   16.00    7.30
   3  -3 -11   -8.10    6.20
   3  -3 -11    3.00    6.10
   3  -3 -11    3.30    5.60
   2  -3 -11    3.50    5.60
   2  -3 -11    6.70    5.50
   2  -3 -11   -0.10    6.00
   1  -3 -11  314.37   19.20
   1  -3 -11  296.57   18.10
   1  -3 -11  314.67   18.50
  -1   3  11  284.77   20.10
   0  -3 -11  113.79   10.70
   0  -3 -11  113.69   12.50
   0  -3 -11  113.69   10.30
   0   3  11   87.99   14.20
  -1  -3 -11    2.20    3.50
  -1  -3 -11   -6.20    4.10
   1   3  11    4.20    7.30
  -2  -3 -11  467.05   26.50
   2   3  11  440.66   27.70
   3  -4 -11   15.80    7.00
   3  -4 -11   21.50    6.40
   3  -4 -11   26.00    7.60
   2  -4 -11  160.98   15.60
   2  -4 -11  188.68   16.40
   2  -4 -11  186.88   14.50
   1  -4 -11   63.19    6.80
   1  -4 -11   51.19    7.70
   1  -4 -11   55.39    7.60
   0  -4 -11   11.60    5.60
   0  -4 -11   -0.80    4.00
   0  -4 -11    9.60    5.40
   0   4  11   -5.70    7.30
  -1  -4 -11    1.00    4.80
  -1  -4 -11    3.00    4.80
   1   4  11    1.70    8.30
   2  -5 -11   -6.90    6.00
   2  -5 -11   -3.50    7.30
   1  -5 -11  129.69   12.00
   1  -5 -11  139.39   14.90
   0  -5 -11  262.77   17.90
   0  -5 -11  214.68   13.00
   1   4 -12  327.77   20.50
   1   4 -12  353.46   20.50
   0   4 -12   29.10    6.90
   0   4 -12   23.50    6.20
   0   4 -12   13.70    6.20
   2   3 -12    6.50    6.70
   2   3 -12    4.90    5.30
   1   3 -12   45.00    7.00
   1   3 -12   45.70    6.80
   0   3 -12    3.80    5.60
   0   3 -12    6.80    5.00
   0   3 -12   10.50    6.30
  -1   3 -12   -5.90    4.50
  -1   3 -12    3.10    4.70
  -1   3 -12   15.30    5.90
   3   2 -12   27.10    7.80
   2   2 -12    1.20    5.60
   2   2 -12    3.80    5.60
   1   2 -12   28.70    6.30
   1   2 -12   18.90    7.50
   0   2 -12  161.08   13.10
   0   2 -12  121.79   12.10
   0   2 -12  173.88   12.00
  -1   2 -12  336.17   20.00
  -1   2 -12  367.36   18.80
  -1   2 -12  370.06   21.60
   3   1 -12    8.30    6.00
   3   1 -12   -9.70    6.50
   2   1 -12  234.68   17.10
   1   1 -12    0.20    5.40
   1   1 -12   -2.50    6.00
   0   1 -12  134.89   13.10
   0   1 -12  142.09   12.50
   0   1 -12  169.58   11.60
  -1   1 -12  107.29   11.50
  -1   1 -12  105.59    9.60
  -1   1 -12  119.99   12.20
   3   0 -12   84.29   10.10
   2   0 -12   80.59   13.40
   2   0 -12   79.09   12.00
   1   0 -12   27.60    6.00
   0   0 -12   17.30    4.20
   0   0 -12   13.90    6.60
  -1   0 -12    5.10    4.40
  -1   0 -12   15.60    6.20
   3  -1 -12   29.00    8.70
   3  -1 -12   39.40    7.10
   2  -1 -12   38.20   12.10
   2  -1 -12    6.00    6.10
   1  -1 -12    1.10    5.60
   1  -1 -12    8.50    5.60
   0  -1 -12   53.39    7.40
   0  -1 -12   70.99    8.70
  -1  -1 -12   30.60    4.90
  -1  -1 -12   34.50    7.40
   3  -2 -12   -4.80    6.70
   3  -2 -12    1.70    7.40
   2  -2 -12  188.78   16.30
   2  -2 -12  182.18   15.30
   1  -2 -12   -1.70    5.30
   1  -2 -12   -0.80    5.80
   0  -2 -12  286.17   17.00
   0  -2 -12  296.07   19.40
  -1  -2 -12    5.40    4.20
  -1  -2 -12    9.90    7.10
   2  -3 -12    7.00    6.00
   2  -3 -12   -1.10    5.70
   2  -3 -12    3.40    6.70
   1  -3 -12    1.40    5.60
   1  -3 -12   -2.10    5.90
   1  -3 -12    4.50    6.60
   0  -3 -12   -5.60    5.60
   0  -3 -12   -3.40    5.40
   0  -3 -12    7.00    5.50
   0   0   0    0.00    0.00
;
_shelx_hkl_checksum     54764
_shelx_res_file
;
TITL AL-62 in P-1
    shelx.res
    created by SHELXL-2019/3 at 09:34:07 on 20-Sep-2025
CELL  0.71073   6.1069   9.1118  10.2591   90.981   96.700   95.980
ZERR     2.00   0.0003   0.0004   0.0005    0.002    0.002    0.002
LATT   1
SFAC  C    H    CL   N
UNIT  14 18 8 6
MERG   2
EQIV $1 -x, -y+1, -z+1
HTAB N3 N1_$1
FMAP   2
PLAN    5
SIZE     0.120   0.180   0.250
ACTA
BOND   $H
CONF
LIST   4
L.S.  13
TEMP    23.00
WGHT    0.024700    0.390300
FVAR       1.75677
C1    1    0.299295    0.460882    0.776238    11.00000    0.03140    0.02579 =
         0.02873    0.00399   -0.00130    0.00325
C2    1    0.147704    0.236476    0.852042    11.00000    0.03793    0.02984 =
         0.02810    0.00678   -0.00168   -0.00186
C3    1    0.119906    0.188246    0.705818    11.00000    0.02883    0.02518 =
         0.03199    0.00363   -0.00156    0.00228
C4    1    0.063639    0.319442    0.622778    11.00000    0.03039    0.02961 =
         0.02429    0.00444    0.00140    0.00514
C5    1    0.457750    0.599069    0.800573    11.00000    0.04087    0.02801 =
         0.03836    0.00806   -0.00624   -0.00045
AFIX  13
H5A   2    0.535164    0.597285    0.889662    11.00000   -1.20000
AFIX   0
C6    1   -0.075764    0.274315    0.890914    11.00000    0.05193    0.04901 =
         0.04214    0.00111    0.01763    0.00111
AFIX 137
H6A   2   -0.053847    0.318689    0.977638    11.00000   -1.50000
H6B   2   -0.176096    0.185742    0.889584    11.00000   -1.50000
H6C   2   -0.136976    0.342158    0.829808    11.00000   -1.50000
AFIX   0
C7    1    0.242133    0.119019    0.939779    11.00000    0.05784    0.03686 =
         0.04107    0.01794   -0.01085   -0.00429
AFIX 137
H7A   2    0.238776    0.146708    1.030174    11.00000   -1.50000
H7B   2    0.392426    0.110595    0.924333    11.00000   -1.50000
H7C   2    0.154603    0.025863    0.920024    11.00000   -1.50000
AFIX   0
CL1   3    0.655954    0.608211    0.688693    11.00000    0.05667    0.06227 =
         0.10981    0.00524    0.03781   -0.00647
CL2   3    0.313922    0.758608    0.787967    11.00000    0.07158    0.03101 =
         0.04729   -0.00467   -0.00976    0.01267
CL3   3    0.375412    0.138108    0.656401    11.00000    0.03947    0.04372 =
         0.05876    0.00325    0.01066    0.01413
CL4   3   -0.081819    0.031633    0.673378    11.00000    0.04361    0.02946 =
         0.04606    0.00322   -0.00520   -0.00512
N1    4    0.165358    0.450147    0.656820    11.00000    0.03500    0.02664 =
         0.02655    0.00624   -0.00340    0.00306
N2    4    0.303586    0.371852    0.870980    11.00000    0.04216    0.02912 =
         0.02835    0.00644   -0.00621   -0.00252
N3    4   -0.079376    0.298200    0.516498    11.00000    0.05120    0.03057 =
         0.03299    0.00407   -0.01325    0.00073
AFIX   3
H3A   2   -0.114976    0.373990    0.465988    11.00000   -1.20000
H3B   2   -0.140745    0.207580    0.487858    11.00000   -1.20000
AFIX   0
HKLF 4
REM  AL-62 in P-1
REM wR2 = 0.0829, GooF = S = 1.066, Restrained GooF = 1.066 for all data
REM R1 = 0.0332 for 1998 Fo > 4sig(Fo) and 0.0394 for all 2272 data
REM 129 parameters refined using 0 restraints
END
WGHT      0.0246      0.3906
REM Highest difference peak  0.385,  deepest hole -0.356,  1-sigma level  0.049
Q1    1   0.6928  0.6016  0.8755  11.00000  0.05    0.39
Q2    1   0.4039  0.7797  0.7365  11.00000  0.05    0.33
Q3    1   0.2307  0.3063  0.8558  11.00000  0.05    0.28
Q4    1   0.5750  0.5626  0.6056  11.00000  0.05    0.27
Q5    1   0.3831  0.5289  0.7777  11.00000  0.05    0.24
;
_shelx_res_checksum     67648
