# Supplementary material for: Crystal structure and Hirshfeld surface analysis of 5,5-di­chloro-2-(di­chloro­meth­yl)-6,6-dimethyl-5,6-di­hydro­pyrimidin-4-amine
Source: Acta Crystallogr E Crystallogr Commun. 2025 Nov 6;81(Pt 12):1111–4. doi: 10.1107/S2056989025009247 (PMC12810292; doi:10.1107/S2056989025009247)
Supplement: Supplementary file 2 [file e-81-01111-Isup3.hkl]

data_I                                                                          
_shelx_title ' AL-62 in P-1'                                                    
_shelx_refln_list_code          4                                               
_shelx_F_calc_maximum       57.97                                               
_exptl_crystal_F_000       280.00                                               
_reflns_d_resolution_high  0.7991                                               
                                                                                
loop_                                                                           
 _space_group_symop_operation_xyz                                               
 'x, y, z'                                                                      
 '-x, -y, -z'                                                                   
                                                                                
_cell_length_a     6.1069                                                       
_cell_length_b     9.1118                                                       
_cell_length_c    10.2591                                                       
_cell_angle_alpha  90.981                                                       
_cell_angle_beta   96.700                                                       
_cell_angle_gamma  95.980                                                       
                                                                                
_shelx_F_squared_multiplier     1.000                                           
                                                                                
loop_                                                                           
 _refln_index_h                                                                 
 _refln_index_k                                                                 
 _refln_index_l                                                                 
 _refln_F_squared_calc                                                          
 _refln_F_squared_meas                                                          
 _refln_F_squared_sigma                                                         
 _refln_observed_status                                                         
   1   0   0        174.89        166.53         3.35 o                         
   2   0   0        333.15        313.73         8.18 o                         
   3   0   0       1181.38       1113.75        20.22 o                         
   4   0   0       1095.10       1099.63        24.26 o                         
   5   0   0        331.14        315.52         7.23 o                         
   6   0   0          0.01          0.19         0.42 o                         
   7   0   0         53.80         53.20         1.77 o                         
  -7   1   0         80.00         77.26         2.10 o                         
  -6   1   0         26.44         26.01         1.06 o                         
  -5   1   0        106.83         97.60         2.22 o                         
  -4   1   0        271.56        269.22         5.51 o                         
  -3   1   0          0.03          0.09         0.27 o                         
  -2   1   0          6.25          4.77         0.37 o                         
   0   1   0         69.69         90.33         4.12 o                         
   1   1   0          1.35          1.69         0.16 o                         
   2   1   0       1168.89       1099.62        21.84 o                         
   3   1   0         73.97         76.81         1.60 o                         
   4   1   0          0.05          0.18         0.27 o                         
   5   1   0        208.83        204.58         4.28 o                         
   6   1   0        321.65        330.81         6.83 o                         
   7   1   0          6.13          5.71         0.78 o                         
  -7   2   0         87.39         83.52         2.26 o                         
  -6   2   0          2.41          1.73         0.54 o                         
  -5   2   0          9.17          5.92         0.44 o                         
  -4   2   0        216.59        212.94         5.24 o                         
  -3   2   0          0.88          1.07         0.28 o                         
  -2   2   0         60.96         60.84         2.96 o                         
  -1   2   0         86.52        100.01         3.57 o                         
   0   2   0        523.93        493.59        12.40 o                         
   1   2   0         94.82        112.13         3.68 o                         
   2   2   0         45.66         32.32         1.09 o                         
   3   2   0        315.36        307.11        10.27 o                         
   4   2   0        396.17        406.49         8.80 o                         
   5   2   0          7.31          6.07         0.54 o                         
   6   2   0         42.76         44.58         1.59 o                         
   7   2   0         19.81         19.78         2.46 o                         
  -7   3   0          2.35          1.14         0.64 o                         
  -6   3   0          9.30          7.10         0.54 o                         
  -5   3   0        703.03        732.34        15.81 o                         
  -4   3   0        538.33        545.27        14.21 o                         
  -3   3   0         67.04         69.46         2.16 o                         
  -2   3   0        510.42        520.02        17.64 o                         
   0   3   0         94.60        107.51         2.99 o                         
   1   3   0        599.75        608.90        14.16 o                         
   3   3   0        243.10        261.75         5.98 o                         
   4   3   0        160.34        156.53         3.73 o                         
   5   3   0          0.39         -0.40         0.77 o                         
   6   3   0         90.43         95.44         3.00 o                         
   7   3   0         67.80         65.83         2.63 o                         
  -7   4   0         51.75         44.35         4.20 o                         
  -6   4   0          6.24          3.33         0.83 o                         
  -5   4   0         88.45         84.06         2.40 o                         
  -4   4   0          3.71          3.97         0.57 o                         
  -3   4   0        825.76        843.43        23.65 o                         
  -2   4   0        162.49        185.35         6.43 o                         
  -1   4   0        163.53        156.76         4.48 o                         
   0   4   0         13.08          9.51         0.52 o                         
   2   4   0        376.86        413.13        10.47 o                         
   3   4   0         26.57         21.02         0.85 o                         
   4   4   0        155.38        150.76         3.64 o                         
   5   4   0        274.25        281.09         5.86 o                         
   6   4   0         22.87         24.95         1.74 o                         
  -7   5   0         38.80         38.49         2.63 o                         
  -6   5   0          3.03          1.87         0.88 o                         
  -5   5   0         47.19         47.88         1.74 o                         
  -4   5   0        726.32        739.31        19.32 o                         
  -3   5   0        230.52        245.47         6.67 o                         
  -2   5   0        248.12        264.53        14.89 o                         
  -1   5   0       1640.81       1596.69        35.49 o                         
   0   5   0        398.35        433.38        12.75 o                         
   1   5   0        466.27        461.74        13.02 o                         
   2   5   0        339.10        369.74         8.41 o                         
   3   5   0        350.26        322.36         8.51 o                         
   4   5   0        158.00        148.62         3.63 o                         
   5   5   0         22.09         27.46         1.63 o                         
   6   5   0         65.03         66.98         2.23 o                         
  -6   6   0        151.13        160.06         7.27 o                         
  -5   6   0         11.72         10.62         0.84 o                         
  -4   6   0         28.00         25.48         1.47 o                         
  -3   6   0        169.98        178.40         5.01 o                         
  -2   6   0        223.17        212.92         5.64 o                         
  -1   6   0          0.01          0.15         0.28 o                         
   0   6   0        103.95        112.25         3.38 o                         
   1   6   0        622.87        614.56        27.47 o                         
   2   6   0        198.45        198.88         5.43 o                         
   3   6   0          8.17          4.97         0.48 o                         
   4   6   0          2.86          2.63         0.55 o                         
   5   6   0         38.96         47.08         2.12 o                         
  -6   7   0         81.85         82.40         5.09 o                         
  -5   7   0         41.61         35.49         2.22 o                         
  -4   7   0         74.97         77.44         2.36 o                         
  -3   7   0         50.27         48.04         1.90 o                         
  -2   7   0          3.96          3.44         0.37 o                         
  -1   7   0          1.15          0.25         0.45 o                         
   0   7   0        133.16        131.57         3.20 o                         
   1   7   0          9.24          8.11         0.51 o                         
   2   7   0        114.42        101.85         2.61 o                         
   3   7   0         86.30         93.52         2.90 o                         
   4   7   0          3.30          5.32         0.81 o                         
   5   7   0          5.55          3.36         0.93 o                         
  -5   8   0         60.25         66.09         2.89 o                         
  -4   8   0         39.84         36.87         2.14 o                         
  -3   8   0         72.72         74.79         2.62 o                         
  -2   8   0       1099.34       1101.03        24.66 o                         
  -1   8   0        346.40        324.97         7.47 o                         
   0   8   0        288.27        283.81         6.61 o                         
   1   8   0        172.15        180.87         4.35 o                         
   2   8   0        111.13        115.77         3.40 o                         
   3   8   0        416.63        427.85        12.68 o                         
   4   8   0          4.41          3.32         1.19 o                         
  -5   9   0          9.17          8.18         1.49 o                         
  -4   9   0         61.93         66.69         2.57 o                         
  -3   9   0          3.80          2.94         0.95 o                         
  -2   9   0        237.06        233.00         5.01 o                         
  -1   9   0          0.05         -0.16         0.66 o                         
   0   9   0          0.02          0.39         0.50 o                         
   1   9   0         10.19          8.75         0.67 o                         
   2   9   0         13.33         14.62         0.95 o                         
   3   9   0          3.51          3.56         1.16 o                         
  -4  10   0          8.45          7.06         1.49 o                         
  -3  10   0         25.01         20.27         2.59 o                         
  -2  10   0         30.58         22.90         1.84 o                         
  -1  10   0         12.01         11.75         0.79 o                         
   0  10   0         69.96         67.70         2.51 o                         
   1  10   0         32.35         30.21         1.52 o                         
   2  10   0         32.77         31.27         2.31 o                         
  -2  11   0        147.78        146.61         4.53 o                         
  -1  11   0         45.44         46.70         2.03 o                         
   0  11   0         79.48         83.66         2.61 o                         
   1  11   0          3.86          2.11         0.94 o                         
  -1 -11   1         44.36         41.76         2.11 o                         
   0 -11   1         10.62          8.63         1.26 o                         
   1 -11   1          0.04          0.62         0.86 o                         
   2 -11   1        164.01        162.11         9.16 o                         
  -2 -10   1        322.76        331.89        12.39 o                         
  -1 -10   1          6.43          6.14         0.67 o                         
   0 -10   1         29.82         26.63         1.74 o                         
   1 -10   1        263.54        267.84         6.42 o                         
   2 -10   1        126.23        126.52         4.05 o                         
   3 -10   1         14.04         10.39         1.48 o                         
   4 -10   1          1.67          0.61         1.37 o                         
  -4  -9   1         15.61         15.12         1.60 o                         
  -3  -9   1          1.10          1.00         0.91 o                         
  -2  -9   1        112.26        112.23         3.44 o                         
  -1  -9   1        181.61        188.68         4.56 o                         
   0  -9   1         58.12         61.70         1.89 o                         
   1  -9   1         83.29         87.85         2.43 o                         
   2  -9   1          2.35          2.50         0.58 o                         
   3  -9   1          4.02          1.72         1.16 o                         
   4  -9   1        129.97        132.21         5.87 o                         
   5  -9   1         11.19         11.13         1.41 o                         
  -4  -8   1          2.45          3.19         0.97 o                         
  -3  -8   1         22.25         23.94         1.64 o                         
  -2  -8   1         40.18         34.88         1.38 o                         
  -1  -8   1         47.22         47.08         1.77 o                         
   0  -8   1          6.43          5.82         0.65 o                         
   1  -8   1         61.87         58.52         1.74 o                         
   2  -8   1        123.23        126.83         3.80 o                         
   3  -8   1         63.93         56.72         2.25 o                         
   4  -8   1        210.40        218.05         7.54 o                         
   5  -8   1         12.21         13.23         1.23 o                         
  -5  -7   1        114.91        115.53         4.70 o                         
  -4  -7   1         94.98         89.88         3.06 o                         
  -3  -7   1        393.59        395.20        10.54 o                         
  -2  -7   1        124.85        117.13         3.75 o                         
  -1  -7   1         13.08         10.85         0.81 o                         
   0  -7   1       2033.59       1981.18        44.06 o                         
   1  -7   1          2.48          2.28         0.39 o                         
   2  -7   1         83.34         66.88         2.23 o                         
   3  -7   1         17.71         19.12         1.36 o                         
   4  -7   1        106.62        106.01         3.36 o                         
   5  -7   1         58.48         55.59         3.45 o                         
   6  -7   1         27.22         21.65         2.66 o                         
  -6  -6   1         17.26         16.62         1.79 o                         
  -5  -6   1        131.59        137.00         4.17 o                         
  -4  -6   1          5.36          3.40         0.69 o                         
  -3  -6   1          0.24          0.69         0.55 o                         
  -2  -6   1        147.79        152.23         4.28 o                         
  -1  -6   1        609.50        630.41        16.40 o                         
   0  -6   1          5.95          3.79         0.53 o                         
   1  -6   1        742.60        715.13        16.03 o                         
   2  -6   1        160.87        167.40         4.70 o                         
   3  -6   1        587.76        594.51        15.57 o                         
   4  -6   1          4.91          2.93         0.64 o                         
   5  -6   1         15.51         13.24         1.82 o                         
   6  -6   1        258.84        256.61        12.39 o                         
  -6  -5   1         39.45         47.62         2.22 o                         
  -5  -5   1         10.65         11.20         0.96 o                         
  -4  -5   1         67.76         68.05         2.32 o                         
  -3  -5   1         46.49         51.87         1.83 o                         
  -2  -5   1        188.37        209.26         5.66 o                         
  -1  -5   1        326.92        342.02        10.31 o                         
   0  -5   1         36.14         39.68         1.34 o                         
   1  -5   1       1187.68       1151.59        25.62 o                         
   2  -5   1          0.21          0.63         0.41 o                         
   3  -5   1        752.43        797.97        20.73 o                         
   4  -5   1         73.46         83.78         2.72 o                         
   5  -5   1         14.24         16.45         1.51 o                         
   6  -5   1          0.08          0.35         0.83 o                         
   7  -5   1         10.55          9.55         1.25 o                         
  -6  -4   1        143.75        145.20         3.75 o                         
  -5  -4   1        473.23        482.40        12.73 o                         
  -4  -4   1        239.47        229.64         7.64 o                         
  -3  -4   1        109.50         91.62         2.28 o                         
  -2  -4   1          1.71          4.26         0.68 o                         
  -1  -4   1       1513.70       1394.83        35.82 o                         
   0  -4   1         51.96         62.98         1.84 o                         
   1  -4   1         54.31         79.57         1.94 o                         
   2  -4   1        478.83        485.04        22.21 o                         
   3  -4   1        143.68        146.97         4.11 o                         
   4  -4   1         32.89         31.77         1.42 o                         
   5  -4   1          0.07         -0.47         0.62 o                         
   6  -4   1          1.65          0.93         0.67 o                         
   7  -4   1         79.37         75.07         3.46 o                         
  -7  -3   1          0.29          0.60         1.19 o                         
  -6  -3   1        133.80        135.34         4.03 o                         
  -5  -3   1         31.41         31.51         1.25 o                         
  -4  -3   1          0.95          1.83         0.51 o                         
  -3  -3   1        218.81        229.81        16.23 o                         
  -2  -3   1          9.96         23.55         1.02 o                         
  -1  -3   1        252.54        234.40         8.74 o                         
   0  -3   1        979.21        923.42        22.76 o                         
   2  -3   1        392.65        388.70        11.59 o                         
   3  -3   1       1528.26       1530.48        39.33 o                         
   4  -3   1         21.52         16.13         1.42 o                         
   5  -3   1        696.09        673.63        18.70 o                         
   6  -3   1          0.09          0.34         0.69 o                         
   7  -3   1         37.65         34.57         2.00 o                         
  -7  -2   1          5.87          3.25         0.88 o                         
  -6  -2   1          2.21          2.35         0.94 o                         
  -5  -2   1         31.93         35.73         1.29 o                         
  -4  -2   1       1516.67       1503.76        34.33 o                         
  -3  -2   1         27.45         36.92         1.11 o                         
  -2  -2   1        186.86        199.60         5.54 o                         
   1  -2   1         92.56        101.90         2.39 o                         
   2  -2   1        118.26        133.34         3.79 o                         
   3  -2   1        755.54        718.49        23.25 o                         
   4  -2   1          1.91          0.48         0.32 o                         
   5  -2   1         31.13         30.95         1.42 o                         
   6  -2   1          0.79          0.55         0.42 o                         
   7  -2   1         84.53         79.14         2.19 o                         
  -7  -1   1         15.03         11.05         0.83 o                         
  -6  -1   1         57.99         54.73         1.55 o                         
  -5  -1   1         72.05         76.63         1.82 o                         
  -4  -1   1        426.31        417.99         8.44 o                         
  -3  -1   1        583.21        561.90        11.24 o                         
  -2  -1   1         19.76         10.69         0.41 o                         
  -1  -1   1        875.10        850.19        37.81 o                         
   3  -1   1          9.01         14.41         0.60 o                         
   4  -1   1         59.21         56.69         1.39 o                         
   5  -1   1        104.07         97.65         2.21 o                         
   6  -1   1        157.66        164.38         3.57 o                         
   7  -1   1          0.02         -0.57         0.57 o                         
  -7   0   1         31.39         26.60         1.95 o                         
  -6   0   1         52.13         47.56         1.43 o                         
  -5   0   1         31.26         27.13         0.97 o                         
  -4   0   1        755.20        731.20        14.64 o                         
  -3   0   1         16.24         15.79         0.79 o                         
  -2   0   1         38.17         34.43         1.21 o                         
   3   0   1        315.33        302.18         6.39 o                         
   4   0   1        122.73        122.55         3.48 o                         
   5   0   1         94.92         93.46         1.96 o                         
   6   0   1          3.68          0.95         0.42 o                         
   7   0   1         71.69         67.12         1.90 o                         
  -7   1   1          7.63          5.87         0.86 o                         
  -6   1   1        250.10        249.90         5.27 o                         
  -5   1   1        680.58        680.87        13.70 o                         
  -4   1   1         41.24         38.80         1.21 o                         
  -3   1   1        799.21        891.67        22.98 o                         
   0   1   1        261.28        262.60         5.24 o                         
   3   1   1        305.79        317.36         6.89 o                         
   4   1   1         80.95         86.54         1.77 o                         
   5   1   1         88.44         86.61         1.83 o                         
   6   1   1         56.12         53.58         1.47 o                         
   7   1   1          3.80          2.91         0.92 o                         
  -7   2   1         30.59         27.36         1.41 o                         
  -6   2   1          4.69          5.28         0.68 o                         
  -5   2   1         82.87         80.92         1.94 o                         
  -4   2   1          2.44          0.97         0.42 o                         
  -3   2   1        637.74        717.68        16.07 o                         
  -2   2   1        661.62        660.90        20.92 o                         
  -1   2   1          1.69          0.86         0.21 o                         
   0   2   1       1020.53        941.36        26.04 o                         
   2   2   1          4.32          5.95         0.37 o                         
   3   2   1          0.05          1.01         0.22 o                         
   4   2   1        912.59        881.12        17.61 o                         
   5   2   1         13.13         15.63         0.87 o                         
   6   2   1          0.01          0.69         0.59 o                         
   7   2   1         21.63         20.51         1.42 o                         
  -7   3   1          5.44          7.84         0.75 o                         
  -6   3   1          9.86          7.55         0.85 o                         
  -5   3   1          1.87          0.41         0.42 o                         
  -4   3   1        143.73        145.17         3.62 o                         
  -3   3   1        823.19        858.19        22.77 o                         
  -2   3   1        429.25        474.64        10.65 o                         
  -1   3   1        494.54        513.83        17.71 o                         
   0   3   1        226.18        242.05         4.89 o                         
   2   3   1        630.80        678.47        23.07 o                         
   3   3   1          1.75          0.88         0.27 o                         
   4   3   1        327.33        325.76         6.64 o                         
   5   3   1          0.24          0.47         0.50 o                         
   6   3   1          3.86          2.56         1.31 o                         
  -7   4   1        217.67        202.86         6.30 o                         
  -6   4   1         51.20         52.26         1.76 o                         
  -5   4   1         15.93         13.70         0.84 o                         
  -4   4   1        162.88        166.21         4.07 o                         
  -3   4   1       2055.39       1979.30        44.00 o                         
  -2   4   1        601.29        654.34        14.64 o                         
  -1   4   1         24.72         27.32         0.76 o                         
   0   4   1        307.77        268.11         5.65 o                         
   1   4   1         43.54         38.98         1.10 o                         
   2   4   1         26.91         19.21         0.77 o                         
   3   4   1         73.88         71.74         1.84 o                         
   4   4   1         39.26         41.21         1.51 o                         
   5   4   1        107.44        107.74         2.50 o                         
   6   4   1         21.71         22.37         1.57 o                         
  -7   5   1          6.75          3.87         1.62 o                         
  -6   5   1         85.42         79.89         3.08 o                         
  -5   5   1         58.46         62.55         2.88 o                         
  -4   5   1        133.90        148.59         3.74 o                         
  -3   5   1          0.69          0.28         0.30 o                         
  -2   5   1         29.29         30.58         1.11 o                         
  -1   5   1       1179.03       1177.71        26.20 o                         
   0   5   1         25.22         15.10         0.61 o                         
   1   5   1        186.62        223.68         6.20 o                         
   2   5   1        317.45        313.82        11.13 o                         
   3   5   1        963.17        981.50        19.61 o                         
   4   5   1        118.39        116.64         2.94 o                         
   5   5   1          1.19          1.19         0.53 o                         
   6   5   1        106.28        111.53         3.57 o                         
  -6   6   1         45.09         44.33         2.96 o                         
  -5   6   1         21.22         17.12         1.20 o                         
  -4   6   1        146.54        134.44         3.48 o                         
  -3   6   1        170.36        176.12         4.96 o                         
  -2   6   1        117.39        117.04         2.57 o                         
  -1   6   1        915.91        881.03        17.64 o                         
   0   6   1        839.60        829.56        16.58 o                         
   1   6   1         51.32         50.86         1.30 o                         
   2   6   1          0.02         -0.10         0.40 o                         
   3   6   1        213.50        239.10         8.66 o                         
   4   6   1          1.15         -0.04         0.51 o                         
   5   6   1         27.49         24.54         1.21 o                         
  -6   7   1         31.00         23.97         2.61 o                         
  -5   7   1         90.24         94.95         3.03 o                         
  -4   7   1        166.81        172.75         4.38 o                         
  -3   7   1         39.62         41.95         1.41 o                         
  -2   7   1          4.55          3.58         0.52 o                         
  -1   7   1         53.05         52.46         1.36 o                         
   0   7   1        575.89        620.98        13.86 o                         
   1   7   1          0.47         -0.06         0.33 o                         
   2   7   1         18.91         26.58         0.95 o                         
   3   7   1          0.50         -0.25         0.49 o                         
   4   7   1        151.02        136.10         3.47 o                         
   5   7   1        119.19        126.79         3.00 o                         
  -5   8   1          0.01         -1.47         1.52 o                         
  -4   8   1          9.46         12.96         1.54 o                         
  -3   8   1         33.99         35.83         1.55 o                         
  -2   8   1        545.36        553.42        11.23 o                         
  -1   8   1         18.83         20.96         0.93 o                         
   0   8   1        182.16        183.51         3.92 o                         
   1   8   1        460.30        448.56         9.13 o                         
   2   8   1        188.55        180.16         3.87 o                         
   3   8   1         25.66         19.60         1.21 o                         
   4   8   1         12.52         12.34         1.17 o                         
  -5   9   1         76.97         77.18         3.98 o                         
  -4   9   1        104.90        102.57         3.26 o                         
  -3   9   1          0.01         -0.49         0.53 o                         
  -2   9   1        121.05        121.67         2.83 o                         
  -1   9   1        108.82        113.73         2.65 o                         
   0   9   1        121.69        123.57         2.84 o                         
   1   9   1        114.79        122.62         2.81 o                         
   2   9   1         13.01         16.35         1.28 o                         
   3   9   1          1.43          0.20         0.62 o                         
  -4  10   1          4.27          2.42         1.41 o                         
  -3  10   1         21.67         18.95         2.35 o                         
  -2  10   1          2.30          1.34         0.62 o                         
  -1  10   1        162.47        163.49         4.09 o                         
   0  10   1         14.41         14.26         1.57 o                         
   1  10   1         39.81         43.26         1.80 o                         
   2  10   1         81.22         86.31         3.77 o                         
  -2  11   1         32.82         34.63         2.07 o                         
  -1  11   1         58.76         62.00         3.29 o                         
   0  11   1        102.13         99.26         3.36 o                         
   0 -11   2         12.55         17.63         2.48 o                         
   1 -11   2          6.28          6.55         0.88 o                         
   2 -11   2          9.74         10.81         1.90 o                         
  -2 -10   2          9.17          8.16         1.03 o                         
  -1 -10   2         13.48         12.89         1.42 o                         
   0 -10   2        414.88        416.73         9.67 o                         
   1 -10   2         99.78        104.91         3.38 o                         
   2 -10   2         29.10         26.35         2.29 o                         
   3 -10   2        229.07        221.15         7.93 o                         
   4 -10   2         19.72         14.42         2.56 o                         
  -4  -9   2         85.84         86.54         4.02 o                         
  -3  -9   2         12.15          9.54         1.24 o                         
  -2  -9   2         15.45         12.59         1.07 o                         
  -1  -9   2         35.29         37.82         1.60 o                         
   0  -9   2         80.01         74.40         2.13 o                         
   1  -9   2          3.16          2.49         0.78 o                         
   2  -9   2         82.70         76.89         2.75 o                         
   3  -9   2         12.57         10.34         1.09 o                         
   4  -9   2          1.12          0.25         1.05 o                         
  -4  -8   2          3.69          2.86         1.00 o                         
  -3  -8   2         96.47         96.79         3.24 o                         
  -2  -8   2         25.69         32.13         1.71 o                         
  -1  -8   2          1.28          0.96         0.45 o                         
   0  -8   2          1.35          0.81         0.43 o                         
   1  -8   2        262.17        247.35         5.80 o                         
   2  -8   2        419.52        432.67        11.50 o                         
   3  -8   2        141.46        144.86         4.33 o                         
   4  -8   2          0.63          0.29         0.78 o                         
   5  -8   2         28.28         27.77         2.72 o                         
  -5  -7   2         99.23         96.84         3.42 o                         
  -4  -7   2         62.25         63.43         2.49 o                         
  -3  -7   2         14.87         13.97         1.30 o                         
  -2  -7   2        111.05        106.09         3.23 o                         
  -1  -7   2       1319.33       1303.43        29.07 o                         
   0  -7   2        493.85        507.52        13.22 o                         
   1  -7   2          1.28          1.71         0.38 o                         
   2  -7   2        257.79        276.65         7.48 o                         
   3  -7   2          0.06         -0.48         0.60 o                         
   4  -7   2         45.26         40.30         1.92 o                         
   5  -7   2          0.87          1.09         0.86 o                         
   6  -7   2          2.96          3.63         1.41 o                         
  -6  -6   2          7.38          5.34         0.98 o                         
  -5  -6   2        293.30        314.53         8.61 o                         
  -4  -6   2         11.86         12.52         0.93 o                         
  -3  -6   2         52.29         49.68         1.92 o                         
  -2  -6   2        171.77        181.38         4.75 o                         
  -1  -6   2        151.37        145.74         3.47 o                         
   0  -6   2         17.62         21.70         0.98 o                         
   1  -6   2          0.03          0.10         0.30 o                         
   2  -6   2        203.87        211.95         5.78 o                         
   3  -6   2         49.58         43.42         2.16 o                         
   4  -6   2        220.79        223.13         6.20 o                         
   5  -6   2         34.69         36.61         1.92 o                         
   6  -6   2          5.73          2.61         1.23 o                         
  -6  -5   2         16.28         12.88         1.56 o                         
  -5  -5   2          6.58          5.91         0.86 o                         
  -4  -5   2         94.74         92.98         2.92 o                         
  -3  -5   2        648.83        693.44        23.76 o                         
  -2  -5   2         51.47         40.57         1.26 o                         
  -1  -5   2        648.79        639.01        19.37 o                         
   0  -5   2        459.03        481.93        10.82 o                         
   1  -5   2       1308.09       1215.21        28.86 o                         
   2  -5   2        623.64        665.14        17.26 o                         
   3  -5   2        254.19        260.78         7.01 o                         
   4  -5   2        933.33        959.59        24.88 o                         
   5  -5   2         44.50         44.50         1.97 o                         
   6  -5   2         31.25         29.65         2.29 o                         
  -6  -4   2          4.48          3.13         0.73 o                         
  -5  -4   2         27.89         29.79         1.63 o                         
  -4  -4   2        133.80        142.18         4.05 o                         
  -3  -4   2         72.56         67.00         2.13 o                         
  -2  -4   2         56.90         54.60         1.82 o                         
  -1  -4   2        348.94        336.41         8.81 o                         
   0  -4   2         51.27         62.33         1.71 o                         
   1  -4   2        503.68        559.65        12.53 o                         
   2  -4   2        579.94        653.31        16.92 o                         
   3  -4   2        435.92        432.21        11.35 o                         
   4  -4   2          4.87          7.40         0.66 o                         
   5  -4   2         32.40         37.14         1.74 o                         
   6  -4   2          0.19         -1.02         1.08 o                         
   7  -4   2        107.17         96.03         3.79 o                         
  -7  -3   2         60.67         64.54         2.89 o                         
  -6  -3   2         24.61         23.98         1.61 o                         
  -5  -3   2          0.27         -0.36         0.47 o                         
  -4  -3   2         25.49         22.33         1.06 o                         
  -3  -3   2       1992.66       1915.36        49.16 o                         
  -2  -3   2         31.66         36.96         1.60 o                         
  -1  -3   2        167.91        162.29         7.55 o                         
   0  -3   2        176.86        205.24         7.30 o                         
   1  -3   2        519.06        605.96        19.66 o                         
   2  -3   2       1761.82       1657.27        36.84 o                         
   3  -3   2        134.72        141.92         4.61 o                         
   4  -3   2        379.11        382.31        10.25 o                         
   5  -3   2         77.75         82.61         2.71 o                         
   6  -3   2          3.17          1.67         0.46 o                         
   7  -3   2         42.97         41.43         1.57 o                         
  -7  -2   2          0.88          2.14         0.83 o                         
  -6  -2   2          9.69          7.57         0.72 o                         
  -5  -2   2         26.77         23.84         0.93 o                         
  -4  -2   2       1883.83       1833.03        36.40 o                         
  -3  -2   2        286.53        265.13         5.38 o                         
  -2  -2   2       1177.60       1044.09        36.91 o                         
   0  -2   2        969.50        886.25        19.69 o                         
   1  -2   2        313.48        329.85        12.79 o                         
   2  -2   2        126.64        130.30         4.70 o                         
   3  -2   2       2445.08       2325.97        51.69 o                         
   4  -2   2         36.23         35.93         1.05 o                         
   5  -2   2         92.96         94.60         2.18 o                         
   6  -2   2        101.78         95.26         2.51 o                         
   7  -2   2          6.41          6.19         0.66 o                         
  -7  -1   2          3.07          1.48         0.64 o                         
  -6  -1   2         88.32         92.43         2.25 o                         
  -5  -1   2        189.14        180.74         3.85 o                         
  -4  -1   2          0.24         -0.37         0.37 o                         
  -3  -1   2        411.87        444.91         8.93 o                         
  -2  -1   2       2370.11       2360.11       104.78 o                         
  -1  -1   2        642.27        606.96        15.61 o                         
   0  -1   2        528.38        502.30        11.19 o                         
   2  -1   2        794.58        757.48        21.65 o                         
   3  -1   2          0.85          1.92         0.21 o                         
   4  -1   2          9.74          8.11         0.70 o                         
   5  -1   2        299.00        277.66         7.58 o                         
   6  -1   2          0.35         -0.08         0.41 o                         
   7  -1   2          8.61          7.16         0.78 o                         
  -7   0   2          9.71          8.37         0.73 o                         
  -6   0   2         11.84         11.68         0.70 o                         
  -5   0   2         51.15         48.49         1.36 o                         
  -4   0   2          0.75          0.07         0.35 o                         
  -3   0   2        162.58        160.33         4.21 o                         
  -2   0   2        588.76        611.89        15.76 o                         
  -1   0   2          2.55          3.53         0.38 o                         
   2   0   2         70.12         56.38         1.28 o                         
   3   0   2        931.97        906.12        15.25 o                         
   4   0   2        953.31        917.85        20.47 o                         
   5   0   2        203.42        199.48         4.99 o                         
   6   0   2        204.29        206.00         4.30 o                         
   7   0   2         12.45         12.87         0.96 o                         
  -7   1   2         66.86         66.77         2.02 o                         
  -6   1   2         89.44         90.23         2.23 o                         
  -5   1   2         52.59         49.69         1.58 o                         
  -4   1   2        161.31        156.67         3.75 o                         
  -3   1   2        615.89        601.92        19.11 o                         
  -1   1   2        177.80        195.19         8.73 o                         
   0   1   2         13.56         14.11         0.75 o                         
   1   1   2        463.74        458.62         9.14 o                         
   2   1   2       1116.65       1163.33        24.27 o                         
   3   1   2        391.92        379.48        14.44 o                         
   4   1   2        156.70        170.86         4.87 o                         
   5   1   2         19.93         20.49         0.77 o                         
   6   1   2        120.77        115.60         3.05 o                         
   7   1   2          8.32          8.54         2.40 o                         
  -7   2   2        195.37        207.70         4.65 o                         
  -6   2   2          1.35         -0.13         0.47 o                         
  -5   2   2         56.06         59.68         1.94 o                         
  -4   2   2        460.84        448.72        13.79 o                         
  -3   2   2       2586.15       2556.79        80.34 o                         
  -2   2   2        379.71        405.99        11.23 o                         
  -1   2   2        372.02        386.70         7.74 o                         
   1   2   2        352.98        380.29         7.61 o                         
   2   2   2          3.81          1.82         0.23 o                         
   3   2   2         17.68         17.15         0.55 o                         
   4   2   2        301.29        307.00         6.44 o                         
   5   2   2        153.46        159.34         3.83 o                         
   6   2   2         41.44         41.56         1.55 o                         
   7   2   2          2.09         -0.70         0.97 o                         
  -7   3   2         13.36          9.87         1.24 o                         
  -6   3   2          0.39         -0.19         0.47 o                         
  -5   3   2        264.02        260.64         7.12 o                         
  -4   3   2        127.32        128.57         3.72 o                         
  -3   3   2        270.47        285.88         7.60 o                         
  -2   3   2        573.00        629.07        14.07 o                         
   0   3   2          7.15          8.05         0.41 o                         
   1   3   2        749.21        739.93        17.67 o                         
   2   3   2       3360.62       3073.79       176.22 o                         
   3   3   2        453.12        453.79         8.34 o                         
   4   3   2        282.54        280.82         5.26 o                         
   5   3   2        321.96        322.31         6.63 o                         
   6   3   2         54.03         56.51         2.10 o                         
  -7   4   2          9.08          6.25         0.88 o                         
  -6   4   2          0.27          0.50         0.87 o                         
  -5   4   2        187.81        193.84         5.47 o                         
  -4   4   2         59.94         56.62         2.53 o                         
  -3   4   2        294.44        296.09         6.80 o                         
  -2   4   2         57.87         62.96         1.65 o                         
  -1   4   2        373.31        367.36         7.41 o                         
   0   4   2        158.96        158.68         3.76 o                         
   1   4   2        687.86        727.05        21.57 o                         
   2   4   2         15.83         15.23         0.82 o                         
   3   4   2         11.54         12.27         0.67 o                         
   4   4   2         16.43         13.28         0.70 o                         
   5   4   2        181.80        180.33         3.86 o                         
   6   4   2         86.31         91.86         2.59 o                         
  -7   5   2          8.14          6.51         1.22 o                         
  -6   5   2          5.89          4.73         0.62 o                         
  -5   5   2        212.51        227.84         5.44 o                         
  -4   5   2          7.85          6.32         0.51 o                         
  -3   5   2         42.89         42.53         1.34 o                         
  -2   5   2          8.59          4.59         0.38 o                         
  -1   5   2        252.98        248.24         5.08 o                         
   0   5   2       1332.50       1345.46        26.76 o                         
   1   5   2         77.99         80.35         1.78 o                         
   2   5   2         29.49         34.91         1.08 o                         
   3   5   2          0.04          0.00         0.34 o                         
   4   5   2          0.79          0.63         0.36 o                         
   5   5   2        184.54        199.42         4.27 o                         
   6   5   2          9.92          7.40         0.71 o                         
  -6   6   2        156.70        168.44         8.91 o                         
  -5   6   2          4.73          2.45         0.74 o                         
  -4   6   2          0.45         -0.30         0.43 o                         
  -3   6   2        687.91        702.62        15.82 o                         
  -2   6   2        675.85        663.10        13.34 o                         
  -1   6   2          9.60          9.32         1.01 o                         
   0   6   2        367.60        384.54         7.87 o                         
   1   6   2       1699.23       1576.52        31.38 o                         
   2   6   2         66.79         67.03         1.82 o                         
   3   6   2          9.24         10.48         1.12 o                         
   4   6   2         99.14        101.91         2.70 o                         
   5   6   2         24.71         23.12         1.42 o                         
  -6   7   2        155.09        151.50         8.39 o                         
  -5   7   2         49.94         47.32         2.38 o                         
  -4   7   2         62.71         63.53         1.96 o                         
  -3   7   2        235.07        231.53         5.49 o                         
  -2   7   2        120.77        123.57         3.06 o                         
  -1   7   2         68.94         68.28         1.68 o                         
   0   7   2        219.26        226.93         5.31 o                         
   1   7   2        236.64        251.27         5.20 o                         
   2   7   2          6.01          5.23         0.43 o                         
   3   7   2         45.84         51.15         1.43 o                         
   4   7   2         23.79         16.93         1.25 o                         
   5   7   2         45.02         47.13         2.22 o                         
  -5   8   2         18.94         13.62         1.67 o                         
  -4   8   2          1.15          0.51         0.80 o                         
  -3   8   2         17.17         16.03         1.24 o                         
  -2   8   2          4.73          6.02         0.49 o                         
  -1   8   2         46.41         42.76         1.67 o                         
   0   8   2        342.79        345.56         7.12 o                         
   1   8   2        178.72        182.24         3.91 o                         
   2   8   2         53.09         60.25         1.61 o                         
   3   8   2        133.82        140.36         3.19 o                         
   4   8   2         49.78         52.32         2.22 o                         
  -5   9   2          0.42          0.60         1.42 o                         
  -4   9   2        190.11        202.26         5.48 o                         
  -3   9   2         16.93         17.05         1.89 o                         
  -2   9   2         36.34         33.52         1.43 o                         
  -1   9   2         97.30         97.10         2.36 o                         
   0   9   2         81.69         80.07         2.04 o                         
   1   9   2         80.27         75.80         1.98 o                         
   2   9   2         12.76          9.58         0.66 o                         
   3   9   2        107.19        106.41         4.74 o                         
  -4  10   2        151.09        148.59         6.05 o                         
  -3  10   2         11.74          8.96         1.59 o                         
  -2  10   2          0.03          0.74         0.81 o                         
  -1  10   2         41.09         40.94         1.59 o                         
   0  10   2         17.36         16.22         1.61 o                         
   1  10   2         42.76         37.46         2.45 o                         
   2  10   2        113.44        114.90         4.42 o                         
  -2  11   2         49.11         46.64         2.00 o                         
  -1  11   2        103.33        101.23         4.23 o                         
   0  11   2         22.16         14.77         1.56 o                         
   0 -11   3          4.15          5.24         0.99 o                         
   1 -11   3         10.13          7.74         1.08 o                         
  -2 -10   3         95.70        106.60         3.49 o                         
  -1 -10   3         28.00         33.92         3.08 o                         
   0 -10   3         37.11         40.32         1.83 o                         
   1 -10   3         14.64         16.25         1.11 o                         
   2 -10   3        355.83        357.79         9.85 o                         
   3 -10   3         44.73         49.99         3.17 o                         
  -3  -9   3          0.87         -0.86         0.91 o                         
  -2  -9   3        213.25        221.94         6.99 o                         
  -1  -9   3         49.35         42.05         2.37 o                         
   0  -9   3         48.30         46.66         1.76 o                         
   1  -9   3          6.90          4.08         0.58 o                         
   2  -9   3          5.26          5.84         1.27 o                         
   3  -9   3        111.68        110.34         3.65 o                         
   4  -9   3         10.14          7.95         1.29 o                         
  -4  -8   3          5.15          4.32         1.11 o                         
  -3  -8   3         50.79         50.94         1.85 o                         
  -2  -8   3        193.91        195.15         4.74 o                         
  -1  -8   3         55.91         57.23         1.70 o                         
   0  -8   3         18.99         15.49         1.04 o                         
   1  -8   3          3.07          3.22         0.48 o                         
   2  -8   3         80.98         85.64         2.82 o                         
   3  -8   3         11.94         10.93         1.15 o                         
   4  -8   3         94.89         96.22         3.30 o                         
   5  -8   3          3.48          1.46         1.80 o                         
  -5  -7   3          0.20          2.69         1.03 o                         
  -4  -7   3         31.00         25.75         1.94 o                         
  -3  -7   3        306.07        312.24         7.28 o                         
  -2  -7   3        438.47        434.97         9.95 o                         
  -1  -7   3          1.94          2.75         0.38 o                         
   0  -7   3       1108.40       1128.36        25.19 o                         
   1  -7   3        482.43        483.15        10.95 o                         
   2  -7   3         54.39         63.76         2.47 o                         
   3  -7   3         72.20         76.94         2.59 o                         
   4  -7   3        330.14        356.03         9.64 o                         
   5  -7   3         40.34         40.28         2.40 o                         
  -5  -6   3          0.21         -0.32         1.09 o                         
  -4  -6   3         15.62         11.60         2.10 o                         
  -3  -6   3         26.48         30.86         1.24 o                         
  -2  -6   3        771.72        772.87        17.37 o                         
  -1  -6   3        376.54        385.18         8.75 o                         
   0  -6   3        365.32        377.88         8.58 o                         
   1  -6   3         19.05         18.52         0.85 o                         
   2  -6   3         86.34         71.62         2.35 o                         
   3  -6   3        281.38        287.37         7.82 o                         
   4  -6   3         32.36         32.18         1.62 o                         
   5  -6   3          0.01         -0.76         1.10 o                         
   6  -6   3        130.34        135.19         5.27 o                         
  -6  -5   3          5.34          4.40         1.55 o                         
  -5  -5   3          8.19          6.13         1.22 o                         
  -4  -5   3         37.55         39.32         1.74 o                         
  -3  -5   3        645.21        640.68        14.42 o                         
  -2  -5   3         56.67         56.96         1.60 o                         
  -1  -5   3        348.21        382.28        11.04 o                         
   0  -5   3         43.45         39.78         1.16 o                         
   1  -5   3         18.20         18.79         0.75 o                         
   2  -5   3          7.87          5.46         0.53 o                         
   3  -5   3        332.90        348.22        10.12 o                         
   4  -5   3         10.62         10.08         1.69 o                         
   5  -5   3         28.50         32.15         1.69 o                         
   6  -5   3        131.59        134.32         5.33 o                         
  -6  -4   3         16.47         14.00         2.70 o                         
  -5  -4   3        104.27        109.75         3.44 o                         
  -4  -4   3        639.30        628.11        16.43 o                         
  -3  -4   3        204.12        222.23         7.22 o                         
  -2  -4   3         10.72         12.14         0.83 o                         
  -1  -4   3       2956.61       2625.79       114.79 o                         
   0  -4   3       1057.55       1061.48        23.64 o                         
   1  -4   3        985.70       1045.19        23.28 o                         
   2  -4   3        847.35        850.59        21.53 o                         
   3  -4   3        485.37        497.43        11.28 o                         
   4  -4   3          5.79          4.90         0.68 o                         
   5  -4   3         24.41         27.18         1.46 o                         
   6  -4   3          4.20          4.89         0.64 o                         
  -7  -3   3         24.82         21.60         2.46 o                         
  -6  -3   3         34.74         44.45         1.88 o                         
  -5  -3   3          0.48         -0.41         0.48 o                         
  -4  -3   3         92.27        105.29         2.12 o                         
  -3  -3   3         31.69         29.82         1.19 o                         
  -2  -3   3        581.72        589.89        17.32 o                         
  -1  -3   3        110.63        117.00         3.18 o                         
   0  -3   3          0.85          0.58         0.25 o                         
   1  -3   3       1281.07       1205.02        31.81 o                         
   2  -3   3         81.32         72.53         1.86 o                         
   3  -3   3         80.74         86.84         2.23 o                         
   4  -3   3         30.03         30.91         1.16 o                         
   5  -3   3        595.40        616.02        14.08 o                         
   6  -3   3          0.81         -0.09         0.42 o                         
   7  -3   3          0.18         -0.63         0.63 o                         
  -7  -2   3          4.14          4.90         1.08 o                         
  -6  -2   3          0.89          0.00         0.50 o                         
  -5  -2   3        106.24        106.65         2.71 o                         
  -4  -2   3        161.13        169.69         3.60 o                         
  -3  -2   3         89.84         90.14         1.98 o                         
  -2  -2   3        455.16        467.86        10.51 o                         
  -1  -2   3        218.13        238.38        17.72 o                         
   2  -2   3        289.27        279.43         6.59 o                         
   3  -2   3         11.78         16.45         0.54 o                         
   4  -2   3         46.30         48.77         1.30 o                         
   5  -2   3        465.83        474.29         9.19 o                         
   6  -2   3          0.49          0.37         0.94 o                         
   7  -2   3         46.95         48.13         2.64 o                         
  -7  -1   3          5.67          3.53         0.78 o                         
  -6  -1   3        313.85        320.27         6.68 o                         
  -5  -1   3          1.66          0.34         0.51 o                         
  -4  -1   3         74.86         78.35         2.09 o                         
  -3  -1   3        925.11        897.75        20.03 o                         
  -2  -1   3       2051.71       1969.70        87.54 o                         
  -1  -1   3       1002.62        952.54        21.18 o                         
   0  -1   3        289.42        298.29        13.01 o                         
   2  -1   3         15.23         14.37         0.54 o                         
   3  -1   3         15.41         30.68         0.88 o                         
   4  -1   3         12.10         15.45         0.65 o                         
   5  -1   3          9.65         12.43         0.94 o                         
   6  -1   3         48.69         49.09         1.77 o                         
   7  -1   3         15.11         12.64         1.22 o                         
  -7   0   3        110.68        115.30         2.92 o                         
  -6   0   3         71.95         77.97         2.03 o                         
  -5   0   3         97.10         97.28         3.02 o                         
  -4   0   3        507.25        518.17        12.06 o                         
  -3   0   3        156.17        162.58         5.87 o                         
  -2   0   3         71.70         83.32         2.37 o                         
  -1   0   3         30.89         42.20         1.78 o                         
   0   0   3       1394.80       1188.43        52.84 o                         
   1   0   3         36.67         42.17         1.07 o                         
   2   0   3        141.23        160.19         4.43 o                         
   3   0   3         44.64         36.42         0.96 o                         
   4   0   3        616.26        639.92        17.35 o                         
   5   0   3         34.60         37.25         1.36 o                         
   6   0   3          0.59          0.95         0.59 o                         
   7   0   3        106.87         99.98         3.19 o                         
  -7   1   3         28.69         30.68         1.68 o                         
  -6   1   3          5.31          5.05         0.69 o                         
  -5   1   3        478.45        490.54        11.19 o                         
  -4   1   3         48.05         41.95         1.92 o                         
  -3   1   3       1264.42       1303.54        29.03 o                         
  -2   1   3        280.87        272.79         9.18 o                         
  -1   1   3       1915.55       1819.18        80.81 o                         
   1   1   3       1024.49        924.24        28.41 o                         
   2   1   3        498.50        459.60         9.84 o                         
   3   1   3         36.27         34.24         0.95 o                         
   4   1   3        243.61        265.89         8.23 o                         
   5   1   3         15.45         13.12         0.84 o                         
   6   1   3        160.93        165.12         4.13 o                         
   7   1   3         25.76         22.56         1.81 o                         
  -7   2   3         50.01         49.38         2.06 o                         
  -6   2   3          7.58         10.06         1.03 o                         
  -5   2   3         27.14         23.20         1.20 o                         
  -4   2   3        367.36        346.40        11.26 o                         
  -3   2   3        129.38        155.55         4.28 o                         
  -2   2   3        924.82       1019.51        32.15 o                         
  -1   2   3          5.53          4.77         0.36 o                         
   0   2   3       1342.67       1250.71        24.84 o                         
   1   2   3       1149.33       1134.54        25.36 o                         
   2   2   3        117.28        144.52         3.26 o                         
   3   2   3        110.53        127.46         2.44 o                         
   4   2   3         29.37         29.51         1.32 o                         
   5   2   3          6.27          6.41         0.50 o                         
   6   2   3         23.67         25.06         1.21 o                         
  -7   3   3          9.55          5.70         0.89 o                         
  -6   3   3         63.59         66.17         2.19 o                         
  -5   3   3        233.84        244.10         6.72 o                         
  -4   3   3        308.26        323.72        10.59 o                         
  -3   3   3          1.66          2.88         1.10 o                         
  -2   3   3         95.58         87.57         2.49 o                         
  -1   3   3          3.86          2.38         0.27 o                         
   0   3   3        199.16        242.31         8.17 o                         
   1   3   3        226.41        247.70         5.03 o                         
   2   3   3        426.94        441.52        10.27 o                         
   3   3   3          8.73          7.28         0.52 o                         
   4   3   3        707.26        725.89        14.93 o                         
   5   3   3         21.80         20.13         0.99 o                         
   6   3   3         88.16         89.67         2.47 o                         
  -7   4   3         37.89         34.47         1.99 o                         
  -6   4   3         99.96        106.10         3.54 o                         
  -5   4   3         39.80         43.45         1.96 o                         
  -4   4   3        791.94        792.02        27.91 o                         
  -3   4   3       1277.37       1254.83        32.32 o                         
  -2   4   3         12.62         13.03         0.72 o                         
  -1   4   3       1669.82       1578.42        31.63 o                         
   0   4   3        464.45        435.23        10.70 o                         
   1   4   3        411.34        423.75        11.69 o                         
   2   4   3        873.32        871.26        23.94 o                         
   3   4   3          4.75          4.57         0.46 o                         
   4   4   3          1.80          1.33         0.49 o                         
   5   4   3         72.72         67.82         2.39 o                         
   6   4   3         52.88         56.74         2.92 o                         
  -7   5   3         20.42         17.26         1.19 o                         
  -6   5   3         46.28         46.35         3.56 o                         
  -5   5   3         16.83         17.91         1.10 o                         
  -4   5   3        158.78        160.28         4.50 o                         
  -3   5   3        299.35        306.85         7.09 o                         
  -2   5   3          0.10          0.49         0.34 o                         
  -1   5   3         36.40         37.71         1.02 o                         
   0   5   3        103.62        105.41         2.29 o                         
   1   5   3        360.62        360.58         7.64 o                         
   2   5   3         35.45         35.98         1.16 o                         
   3   5   3        355.78        363.86         8.33 o                         
   4   5   3          0.01          0.07         0.51 o                         
   5   5   3         38.62         38.62         2.37 o                         
  -6   6   3         19.69         18.37         1.62 o                         
  -5   6   3         64.67         60.37         1.99 o                         
  -4   6   3        116.74        123.26         3.20 o                         
  -3   6   3         41.59         41.28         1.43 o                         
  -2   6   3        112.74        116.92         3.17 o                         
  -1   6   3        714.32        750.56        15.05 o                         
   0   6   3        368.12        377.63         7.69 o                         
   1   6   3         92.77         96.12         2.40 o                         
   2   6   3         18.64         16.17         0.93 o                         
   3   6   3        421.82        436.54        11.84 o                         
   4   6   3         57.07         53.26         2.43 o                         
   5   6   3          0.43          1.25         0.86 o                         
  -6   7   3          5.62          1.04         1.81 o                         
  -5   7   3        148.43        146.84         3.92 o                         
  -4   7   3        291.99        309.92         7.28 o                         
  -3   7   3         20.96         20.57         1.15 o                         
  -2   7   3        346.08        335.30         6.92 o                         
  -1   7   3        231.91        225.81         4.75 o                         
   0   7   3         20.98         21.14         0.88 o                         
   1   7   3        168.36        177.24         3.78 o                         
   2   7   3         54.29         43.88         1.26 o                         
   3   7   3          7.07          6.16         0.68 o                         
   4   7   3         33.74         33.57         1.81 o                         
  -5   8   3         12.77          6.55         1.36 o                         
  -4   8   3         23.42         19.13         1.16 o                         
  -3   8   3         19.25         17.05         1.77 o                         
  -2   8   3         82.07         84.79         2.76 o                         
  -1   8   3         39.65         40.45         1.34 o                         
   0   8   3          7.25          5.15         0.51 o                         
   1   8   3         44.58         40.24         1.42 o                         
   2   8   3        283.27        265.76         5.55 o                         
   3   8   3         40.02         39.79         1.98 o                         
   4   8   3          5.01          6.28         1.20 o                         
  -5   9   3         53.15         56.59         3.82 o                         
  -4   9   3          0.02         -0.31         0.76 o                         
  -3   9   3         89.10         85.80         3.28 o                         
  -2   9   3        573.36        588.53        11.99 o                         
  -1   9   3          5.00          5.58         0.63 o                         
   0   9   3          6.79          5.84         0.58 o                         
   1   9   3          4.19          6.74         0.61 o                         
   2   9   3        257.19        263.17         5.59 o                         
   3   9   3         65.74         60.74         2.58 o                         
  -4  10   3          5.08          2.64         1.17 o                         
  -3  10   3         23.61         18.21         2.60 o                         
  -2  10   3        175.65        174.53         4.42 o                         
  -1  10   3         26.66         24.70         1.55 o                         
   0  10   3          7.23          5.49         0.75 o                         
   1  10   3          0.03         -0.27         0.71 o                         
   2  10   3          3.76          3.29         0.72 o                         
  -1  11   3          5.17          4.28         1.00 o                         
  -2 -10   4         10.03         10.48         1.10 o                         
  -1 -10   4          7.66         10.01         1.62 o                         
   0 -10   4         49.64         51.54         2.22 o                         
   1 -10   4          5.17          3.61         0.68 o                         
   2 -10   4         90.63         97.46         3.88 o                         
   3 -10   4        166.83        166.45         6.41 o                         
  -3  -9   4         33.95         34.18         2.63 o                         
  -2  -9   4         60.79         58.84         2.37 o                         
  -1  -9   4         15.92         14.98         1.17 o                         
   0  -9   4        179.86        181.18         5.07 o                         
   1  -9   4         56.02         54.41         1.91 o                         
   2  -9   4         53.10         46.46         2.39 o                         
   3  -9   4          1.11          1.13         0.95 o                         
   4  -9   4         22.24         24.45         3.65 o                         
  -4  -8   4         27.98         30.79         4.15 o                         
  -3  -8   4          3.02          1.65         0.90 o                         
  -2  -8   4        185.56        183.98         4.58 o                         
  -1  -8   4          0.03          0.54         0.62 o                         
   0  -8   4        119.08        116.58         2.98 o                         
   1  -8   4         67.21         65.24         1.94 o                         
   2  -8   4         13.82         18.11         1.49 o                         
   3  -8   4          2.41          3.65         1.05 o                         
   4  -8   4         23.28         22.17         1.76 o                         
   5  -8   4         12.98         11.29         1.59 o                         
  -5  -7   4         33.99         37.22         2.74 o                         
  -4  -7   4        132.88        133.04         4.21 o                         
  -3  -7   4          0.07         -0.34         0.51 o                         
  -2  -7   4         26.00         27.61         1.26 o                         
  -1  -7   4        663.74        701.92        18.30 o                         
   0  -7   4        112.40        113.72         2.84 o                         
   1  -7   4         63.41         71.64         1.97 o                         
   2  -7   4        467.54        446.27        11.83 o                         
   3  -7   4          2.86          3.51         0.72 o                         
   4  -7   4        320.96        323.85        10.75 o                         
   5  -7   4         96.23         98.84         4.21 o                         
  -5  -6   4        232.26        239.15         6.82 o                         
  -4  -6   4         22.49         22.17         1.60 o                         
  -3  -6   4        181.28        174.72         4.26 o                         
  -2  -6   4          2.63          2.61         0.48 o                         
  -1  -6   4        518.17        517.68        13.55 o                         
   0  -6   4         73.54         71.35         1.89 o                         
   1  -6   4         53.37         43.20         1.33 o                         
   2  -6   4        201.75        200.53         5.57 o                         
   3  -6   4         37.23         39.13         1.67 o                         
   4  -6   4          0.12          0.06         0.82 o                         
   5  -6   4         40.03         30.15         2.10 o                         
   6  -6   4         64.73         63.48         3.22 o                         
  -6  -5   4          0.42          2.53         1.14 o                         
  -5  -5   4         10.48          9.97         0.95 o                         
  -4  -5   4          0.48          0.72         0.46 o                         
  -3  -5   4          2.63          1.76         0.46 o                         
  -2  -5   4          9.97          9.13         0.73 o                         
  -1  -5   4          2.77          3.08         0.54 o                         
   0  -5   4        155.27        168.20         4.57 o                         
   1  -5   4        852.42        837.99        20.11 o                         
   2  -5   4         15.37         16.72         0.91 o                         
   3  -5   4          1.23          0.99         0.45 o                         
   4  -5   4          2.43          3.90         0.61 o                         
   5  -5   4        171.55        188.64         5.40 o                         
   6  -5   4          7.60          7.77         1.93 o                         
  -6  -4   4          9.29          6.38         1.19 o                         
  -5  -4   4        151.98        153.31         4.54 o                         
  -4  -4   4         66.88         71.20         2.28 o                         
  -3  -4   4        118.01        118.67         3.96 o                         
  -2  -4   4         11.57         12.90         0.94 o                         
  -1  -4   4         78.21         74.84         2.31 o                         
   0  -4   4        182.61        200.32         6.16 o                         
   1  -4   4       1620.91       1597.41        35.54 o                         
   2  -4   4        202.89        212.31         4.96 o                         
   3  -4   4         78.82         76.67         2.08 o                         
   4  -4   4        413.19        413.70         9.85 o                         
   5  -4   4          0.47          0.92         0.64 o                         
   6  -4   4         22.60         19.31         1.13 o                         
  -6  -3   4        271.46        281.16         7.67 o                         
  -5  -3   4          0.00         -0.39         0.39 o                         
  -4  -3   4         37.70         36.64         1.26 o                         
  -3  -3   4       1420.14       1383.62        35.66 o                         
  -2  -3   4        297.90        322.49         9.67 o                         
  -1  -3   4         45.58         42.41         2.18 o                         
   0  -3   4         31.60         56.71         2.28 o                         
   1  -3   4       1486.03       1412.82        36.19 o                         
   2  -3   4        144.30        138.83         2.93 o                         
   3  -3   4         11.17         10.34         0.64 o                         
   4  -3   4          0.07         -0.28         0.41 o                         
   5  -3   4         36.36         32.28         1.10 o                         
   6  -3   4          2.58          4.55         1.46 o                         
  -7  -2   4          2.31          1.81         0.88 o                         
  -6  -2   4          9.40         10.14         1.25 o                         
  -5  -2   4          4.96          3.89         0.51 o                         
  -4  -2   4        422.33        428.76        11.19 o                         
  -3  -2   4         46.35         42.85         1.30 o                         
  -2  -2   4         25.42         30.21         1.04 o                         
  -1  -2   4          0.09          2.29         0.38 o                         
   1  -2   4         87.24        104.39         2.21 o                         
   2  -2   4        262.52        280.52         6.75 o                         
   3  -2   4       1288.74       1197.73        28.79 o                         
   4  -2   4        154.20        151.59         3.29 o                         
   5  -2   4         21.96         18.92         1.09 o                         
   6  -2   4          7.89          6.73         1.20 o                         
  -7  -1   4          1.43         -0.58         0.74 o                         
  -6  -1   4         39.74         38.36         1.42 o                         
  -5  -1   4         31.38         33.82         1.29 o                         
  -4  -1   4        156.73        151.65         3.64 o                         
  -3  -1   4         12.48         11.77         0.83 o                         
  -2  -1   4        577.77        553.78        12.43 o                         
  -1  -1   4        470.59        468.07        13.23 o                         
   0  -1   4       1550.66       1364.12        49.50 o                         
   1  -1   4         33.88         35.40         0.98 o                         
   2  -1   4        557.72        601.63        18.40 o                         
   3  -1   4        623.94        641.03        15.56 o                         
   4  -1   4         16.57         13.53         0.73 o                         
   5  -1   4          4.97          3.30         0.72 o                         
   6  -1   4          8.77          7.20         0.94 o                         
  -7   0   4        121.65        115.26         3.25 o                         
  -6   0   4          7.29          6.62         0.76 o                         
  -5   0   4         21.41         22.64         1.39 o                         
  -4   0   4       1260.04       1251.68        32.27 o                         
  -3   0   4         49.38         52.12         2.23 o                         
  -2   0   4        265.36        273.48         7.21 o                         
  -1   0   4        219.60        190.90         5.08 o                         
   0   0   4        543.08        537.11        13.87 o                         
   1   0   4        794.57        755.66        15.05 o                         
   2   0   4          0.18          0.67         0.24 o                         
   3   0   4         12.02         11.87         0.61 o                         
   4   0   4        115.65        125.11         3.07 o                         
   5   0   4         81.83         77.30         2.62 o                         
   6   0   4         52.50         56.73         3.89 o                         
  -7   1   4          0.49          0.61         0.82 o                         
  -6   1   4         45.13         56.47         1.96 o                         
  -5   1   4        161.10        146.76         3.68 o                         
  -4   1   4          5.61          4.54         0.49 o                         
  -3   1   4         31.75         29.69         1.23 o                         
  -2   1   4       1842.08       1769.96        55.63 o                         
  -1   1   4       1720.65       1605.41        42.08 o                         
   0   1   4        444.89        493.75        13.40 o                         
   1   1   4       1271.53       1260.40        27.99 o                         
   2   1   4       2668.32       2607.13        87.72 o                         
   3   1   4          8.20          7.56         0.44 o                         
   4   1   4         11.82          8.84         0.60 o                         
   5   1   4         96.98         99.28         2.62 o                         
   6   1   4          6.48          4.99         0.77 o                         
  -7   2   4         44.86         49.87         2.09 o                         
  -6   2   4          8.38          7.99         0.77 o                         
  -5   2   4        156.56        157.32         3.94 o                         
  -4   2   4         48.66         47.07         1.88 o                         
  -3   2   4       1348.65       1336.56        34.39 o                         
  -2   2   4        515.60        489.23        12.74 o                         
  -1   2   4        115.57         97.48         2.72 o                         
   0   2   4        931.70        902.86        23.23 o                         
   1   2   4         54.99         65.44         1.66 o                         
   2   2   4       1063.63       1045.97        20.82 o                         
   3   2   4          8.89          8.42         0.69 o                         
   4   2   4        306.47        316.32         7.53 o                         
   5   2   4         90.54         99.10         3.14 o                         
   6   2   4          0.71          1.22         1.13 o                         
  -7   3   4         10.51          8.91         1.63 o                         
  -6   3   4         11.49          8.94         0.86 o                         
  -5   3   4        175.90        205.56         7.07 o                         
  -4   3   4         26.32         24.28         1.60 o                         
  -3   3   4         62.35         67.43         2.16 o                         
  -2   3   4        413.34        417.12         9.44 o                         
  -1   3   4        852.05        886.79        21.40 o                         
   0   3   4         31.16         28.09         0.80 o                         
   1   3   4        347.75        340.40         7.70 o                         
   2   3   4         69.50         69.30         1.57 o                         
   3   3   4       1088.37       1118.04        22.28 o                         
   4   3   4        271.76        273.91         6.36 o                         
   5   3   4        108.33        113.32         3.53 o                         
   6   3   4         13.81         14.40         1.67 o                         
  -7   4   4         64.08         67.33         3.56 o                         
  -6   4   4         14.63          8.90         1.27 o                         
  -5   4   4         35.88         35.64         2.14 o                         
  -4   4   4          0.00          0.40         0.59 o                         
  -3   4   4        906.65        989.89        44.16 o                         
  -2   4   4        111.12        121.81         4.28 o                         
  -1   4   4         61.55         62.45         1.47 o                         
   0   4   4        267.18        267.54         5.45 o                         
   1   4   4        873.56        867.17        17.33 o                         
   2   4   4         53.34         54.53         1.33 o                         
   3   4   4        215.22        219.70         5.15 o                         
   4   4   4         29.56         27.71         1.21 o                         
   5   4   4         10.24          9.52         0.82 o                         
   6   4   4          7.42          6.74         1.28 o                         
  -6   5   4         66.14         62.58         2.42 o                         
  -5   5   4         63.02         72.16         2.58 o                         
  -4   5   4        124.92        127.41         3.71 o                         
  -3   5   4        411.61        406.74        10.74 o                         
  -2   5   4        234.31        231.36         6.22 o                         
  -1   5   4        630.58        640.11        14.47 o                         
   0   5   4        214.64        231.37         4.76 o                         
   1   5   4        119.50        114.52         2.79 o                         
   2   5   4        127.13        128.96         2.79 o                         
   3   5   4         79.41         77.10         2.11 o                         
   4   5   4        154.58        169.88         4.19 o                         
   5   5   4         95.13         98.47         3.22 o                         
  -6   6   4          4.73          3.37         1.08 o                         
  -5   6   4         25.42         16.83         2.17 o                         
  -4   6   4          0.01         -0.56         0.56 o                         
  -3   6   4         21.38         18.80         1.22 o                         
  -2   6   4        705.00        733.70        17.27 o                         
  -1   6   4         40.89         44.35         1.22 o                         
   0   6   4         46.30         47.93         1.28 o                         
   1   6   4        822.01        840.84        25.41 o                         
   2   6   4         61.37         55.71         1.70 o                         
   3   6   4        355.99        372.62         8.61 o                         
   4   6   4          4.24          3.68         0.79 o                         
   5   6   4        123.92        124.65         3.92 o                         
  -6   7   4         61.40         57.49         3.24 o                         
  -5   7   4          3.91          2.94         0.97 o                         
  -4   7   4          4.38          3.55         0.81 o                         
  -3   7   4        133.28        134.08         3.43 o                         
  -2   7   4         49.16         48.76         1.62 o                         
  -1   7   4        280.80        268.41         6.25 o                         
   0   7   4          3.02          2.95         0.43 o                         
   1   7   4        173.14        172.24         3.69 o                         
   2   7   4         27.37         22.71         1.17 o                         
   3   7   4         28.24         23.57         1.75 o                         
   4   7   4         73.77         69.45         2.65 o                         
  -5   8   4         11.43          5.22         2.01 o                         
  -4   8   4         66.69         62.90         2.57 o                         
  -3   8   4          8.29          6.68         0.68 o                         
  -2   8   4        182.38        181.83         4.46 o                         
  -1   8   4        228.34        231.46         4.92 o                         
   0   8   4         16.66         21.47         1.25 o                         
   1   8   4          9.06          8.56         0.69 o                         
   2   8   4          0.12          0.40         0.88 o                         
   3   8   4         18.01         15.22         1.21 o                         
  -4   9   4          1.66          1.02         1.45 o                         
  -3   9   4        124.77        133.71         4.14 o                         
  -2   9   4         22.76         27.12         1.59 o                         
  -1   9   4         82.62         84.38         2.21 o                         
   0   9   4        188.41        193.87         4.25 o                         
   1   9   4         32.82         34.55         1.53 o                         
   2   9   4         65.94         67.69         3.37 o                         
   3   9   4         57.92         65.38         5.15 o                         
  -3  10   4          5.37          4.05         1.11 o                         
  -2  10   4          0.02         -1.40         2.14 o                         
  -1  10   4         24.94         21.39         2.37 o                         
   0  10   4        155.14        154.44         4.05 o                         
   1  10   4         68.44         65.77         2.47 o                         
  -1 -10   5          0.13          0.99         0.96 o                         
   0 -10   5         12.34         10.41         1.17 o                         
   1 -10   5         27.35         24.40         1.63 o                         
   2 -10   5        143.13        150.52         7.86 o                         
  -3  -9   5         62.06         65.84         3.90 o                         
  -2  -9   5          4.00          4.91         0.93 o                         
  -1  -9   5         30.59         31.48         1.66 o                         
   0  -9   5        484.30        514.52        11.79 o                         
   1  -9   5          0.06          0.45         0.58 o                         
   2  -9   5          0.14         -0.45         0.91 o                         
   3  -9   5         79.00         78.59         3.80 o                         
  -4  -8   5         23.68         17.53         2.77 o                         
  -3  -8   5          6.06          5.28         0.93 o                         
  -2  -8   5        115.88        113.94         3.15 o                         
  -1  -8   5          0.88          0.49         0.60 o                         
   0  -8   5         62.23         57.63         1.79 o                         
   1  -8   5         18.18         13.74         0.88 o                         
   2  -8   5        205.95        198.48         5.73 o                         
   3  -8   5         15.32          9.04         1.59 o                         
   4  -8   5          6.91          6.46         1.10 o                         
  -5  -7   5         10.94          7.45         1.46 o                         
  -4  -7   5        130.88        134.54         3.78 o                         
  -3  -7   5         12.31         10.61         0.82 o                         
  -2  -7   5         23.72         23.05         1.26 o                         
  -1  -7   5         57.25         59.29         1.84 o                         
   0  -7   5          2.37          3.00         0.48 o                         
   1  -7   5        345.32        332.51         7.65 o                         
   2  -7   5         18.87         18.08         1.38 o                         
   3  -7   5         98.05        101.92         3.27 o                         
   4  -7   5        204.66        228.54         6.49 o                         
   5  -7   5         62.16         58.47         3.22 o                         
  -5  -6   5         89.43         88.97         3.96 o                         
  -4  -6   5        170.76        174.56         7.02 o                         
  -3  -6   5          0.95          0.28         0.78 o                         
  -2  -6   5        342.65        337.05         7.80 o                         
  -1  -6   5        597.72        597.30        15.64 o                         
   0  -6   5         24.72         19.57         1.09 o                         
   1  -6   5          0.71          1.26         0.51 o                         
   2  -6   5        350.61        371.15        12.14 o                         
   3  -6   5          1.61          0.76         0.60 o                         
   4  -6   5          0.85          0.63         1.18 o                         
   5  -6   5         11.58         13.32         1.59 o                         
  -6  -5   5         43.97         50.24         4.31 o                         
  -5  -5   5          0.01         -0.08         0.75 o                         
  -4  -5   5          5.71          4.29         0.60 o                         
  -3  -5   5       1184.00       1193.79        30.88 o                         
  -2  -5   5          2.51          1.46         0.60 o                         
  -1  -5   5         33.35         32.65         1.16 o                         
   0  -5   5          1.55          1.42         0.46 o                         
   1  -5   5        244.91        254.48         5.89 o                         
   2  -5   5        103.00        109.18         2.79 o                         
   3  -5   5         40.76         40.54         1.46 o                         
   4  -5   5        121.29        123.03         3.25 o                         
   5  -5   5          0.05         -1.19         1.19 o                         
   6  -5   5         15.86         12.17         1.07 o                         
  -6  -4   5          3.86          2.61         1.26 o                         
  -5  -4   5         61.41         63.16         2.19 o                         
  -4  -4   5        325.09        324.58         8.71 o                         
  -3  -4   5          1.16          0.87         0.52 o                         
  -2  -4   5        137.73        156.48         7.31 o                         
  -1  -4   5       1282.43       1236.44        33.60 o                         
   0  -4   5        184.72        190.28         5.80 o                         
   1  -4   5        112.62        112.07         2.74 o                         
   2  -4   5        311.51        332.75         7.59 o                         
   3  -4   5       1932.57       1894.34        42.15 o                         
   4  -4   5        384.56        389.61         9.00 o                         
   5  -4   5         50.93         56.02         2.62 o                         
   6  -4   5         17.00         16.55         3.43 o                         
  -6  -3   5         21.23         16.09         1.50 o                         
  -5  -3   5        109.64        116.78         2.94 o                         
  -4  -3   5          9.04          8.38         0.67 o                         
  -3  -3   5        344.58        343.91         7.89 o                         
  -2  -3   5         34.28         33.32         1.33 o                         
  -1  -3   5         31.64         24.15         0.91 o                         
   0  -3   5         91.14         99.55         2.44 o                         
   1  -3   5        102.87         95.42         2.32 o                         
   2  -3   5         80.31         93.41         2.07 o                         
   3  -3   5          1.14          1.38         0.29 o                         
   4  -3   5          0.06          0.17         0.48 o                         
   5  -3   5          0.17          1.25         0.51 o                         
   6  -3   5          0.82          0.13         1.05 o                         
  -7  -2   5         18.34         17.82         1.16 o                         
  -6  -2   5          1.01          1.22         0.79 o                         
  -5  -2   5         73.34         81.37         2.24 o                         
  -4  -2   5        461.69        497.16        11.64 o                         
  -3  -2   5         68.89         62.18         1.98 o                         
  -2  -2   5        259.60        272.70         7.87 o                         
  -1  -2   5        467.51        508.88        15.06 o                         
   0  -2   5          5.28          4.88         0.39 o                         
   1  -2   5          4.74          6.85         0.43 o                         
   2  -2   5        185.96        186.54         3.87 o                         
   3  -2   5        103.73        108.14         4.20 o                         
   4  -2   5         19.73         15.39         0.78 o                         
   5  -2   5        106.69        108.87         2.94 o                         
   6  -2   5          5.48          5.68         0.83 o                         
  -7  -1   5          0.93          0.35         0.78 o                         
  -6  -1   5         74.72         74.28         2.38 o                         
  -5  -1   5        192.73        191.29         4.64 o                         
  -4  -1   5        126.89        117.34         3.43 o                         
  -3  -1   5         21.37         16.55         1.03 o                         
  -1  -1   5          7.48         11.99         0.80 o                         
   0  -1   5        276.01        268.09         7.04 o                         
   1  -1   5        707.14        651.39        27.19 o                         
   2  -1   5       1277.19       1271.81        29.22 o                         
   3  -1   5        481.25        487.35         9.82 o                         
   4  -1   5         40.41         41.08         1.23 o                         
   5  -1   5        288.72        294.11         6.93 o                         
   6  -1   5         99.65         97.91         5.09 o                         
  -7   0   5         22.69         25.27         1.71 o                         
  -6   0   5         40.83         42.14         1.83 o                         
  -5   0   5         26.82         26.41         1.18 o                         
  -4   0   5         32.88         30.49         1.44 o                         
  -3   0   5         13.66         14.60         0.99 o                         
  -2   0   5        172.97        149.61         4.12 o                         
  -1   0   5        275.98        276.78         7.31 o                         
   0   0   5        538.09        520.46        11.68 o                         
   1   0   5        557.40        605.22        13.56 o                         
   2   0   5          4.70         11.01         0.58 o                         
   3   0   5          0.05          0.25         0.30 o                         
   4   0   5        482.10        475.40        12.31 o                         
   5   0   5         96.61        101.02         3.22 o                         
   6   0   5          2.80          2.78         0.80 o                         
  -7   1   5          5.61          6.20         1.10 o                         
  -6   1   5        180.31        190.70         4.81 o                         
  -5   1   5         17.73         10.94         1.02 o                         
  -4   1   5         10.10          8.62         1.14 o                         
  -3   1   5         65.06         71.16         2.24 o                         
  -2   1   5         56.27         67.69         3.93 o                         
  -1   1   5       1173.26       1108.11        39.44 o                         
   0   1   5       1270.89       1264.76        43.74 o                         
   1   1   5        362.44        366.41        13.99 o                         
   2   1   5         35.10         34.53         1.11 o                         
   3   1   5         30.02         32.55         0.98 o                         
   4   1   5        222.75        235.09         6.17 o                         
   5   1   5          7.44          5.46         0.62 o                         
   6   1   5         10.89          7.62         1.10 o                         
  -7   2   5        147.07        149.22         4.86 o                         
  -6   2   5         10.43         10.08         0.91 o                         
  -5   2   5         66.29         63.70         2.35 o                         
  -4   2   5        111.20        106.88         2.80 o                         
  -3   2   5       1221.57       1256.44        32.42 o                         
  -2   2   5        345.94        352.83         9.26 o                         
  -1   2   5        205.39        208.88         6.04 o                         
   0   2   5        678.92        614.75        14.25 o                         
   1   2   5        163.23        175.98         4.27 o                         
   2   2   5        296.83        319.05         6.49 o                         
   3   2   5         31.74         33.25         1.18 o                         
   4   2   5        312.59        318.47         7.73 o                         
   5   2   5         36.96         36.05         1.45 o                         
   6   2   5          6.84          9.32         2.33 o                         
  -7   3   5         37.02         38.97         2.57 o                         
  -6   3   5         69.53         69.14         3.28 o                         
  -5   3   5        117.95        125.70         4.72 o                         
  -4   3   5        124.80        130.28         3.83 o                         
  -3   3   5        775.97        803.14        20.83 o                         
  -2   3   5          1.24          1.45         0.34 o                         
  -1   3   5        168.97        160.87         4.38 o                         
   0   3   5        216.80        215.92         4.97 o                         
   1   3   5         20.12         19.52         0.96 o                         
   2   3   5         36.12         37.25         1.03 o                         
   3   3   5        114.13        108.68         2.41 o                         
   4   3   5          5.28          3.40         0.74 o                         
   5   3   5          9.35         10.60         0.96 o                         
   6   3   5         87.44         85.93         3.91 o                         
  -7   4   5         15.40         14.55         1.57 o                         
  -6   4   5         53.10         50.31         2.86 o                         
  -5   4   5         45.50         49.58         2.69 o                         
  -4   4   5         42.56         38.91         1.66 o                         
  -3   4   5        416.05        432.40         9.88 o                         
  -2   4   5         15.72         13.85         0.81 o                         
  -1   4   5        557.60        580.55        13.47 o                         
   0   4   5        147.81        147.83         3.13 o                         
   1   4   5        564.45        562.84        12.66 o                         
   2   4   5       1621.10       1626.01        32.35 o                         
   3   4   5         25.90         30.47         1.04 o                         
   4   4   5          3.80          1.87         0.68 o                         
   5   4   5          6.35          3.71         1.48 o                         
  -6   5   5         21.25         17.19         2.96 o                         
  -5   5   5        123.68        131.62         4.01 o                         
  -4   5   5          1.10          1.63         0.58 o                         
  -3   5   5         15.45         16.95         1.59 o                         
  -2   5   5        100.36        102.24         2.64 o                         
  -1   5   5        499.79        484.53        14.49 o                         
   0   5   5        127.47        142.73         3.18 o                         
   1   5   5        173.71        177.74         3.76 o                         
   2   5   5         16.59         13.71         0.80 o                         
   3   5   5         48.04         45.13         1.54 o                         
   4   5   5         54.90         53.40         1.88 o                         
   5   5   5         15.87         13.49         1.03 o                         
  -6   6   5         68.60         72.84         3.50 o                         
  -5   6   5        164.22        165.23         4.92 o                         
  -4   6   5         83.64         87.38         2.87 o                         
  -3   6   5          4.84          3.20         0.60 o                         
  -2   6   5          0.03         -0.44         0.53 o                         
  -1   6   5         98.08         91.66         2.38 o                         
   0   6   5        188.71        190.48         4.54 o                         
   1   6   5          5.15          3.89         0.43 o                         
   2   6   5         33.06         27.39         1.19 o                         
   3   6   5         12.65         12.86         0.88 o                         
   4   6   5          2.20          1.32         0.86 o                         
  -5   7   5         19.63         15.55         1.38 o                         
  -4   7   5        154.37        160.58         4.83 o                         
  -3   7   5         62.38         54.81         2.28 o                         
  -2   7   5        425.33        446.87        11.82 o                         
  -1   7   5        121.54        120.14         3.04 o                         
   0   7   5         62.15         54.76         1.72 o                         
   1   7   5        733.26        735.41        16.60 o                         
   2   7   5         19.32         21.27         1.26 o                         
   3   7   5         31.24         27.19         1.54 o                         
   4   7   5         38.92         47.52         2.31 o                         
  -5   8   5         18.96         14.05         1.42 o                         
  -4   8   5         25.07         25.14         2.24 o                         
  -3   8   5          2.27          2.49         0.86 o                         
  -2   8   5          8.04          7.35         0.81 o                         
  -1   8   5          4.62          2.62         0.59 o                         
   0   8   5          0.57         -0.61         0.72 o                         
   1   8   5         13.83         10.82         0.78 o                         
   2   8   5         63.79         57.38         2.01 o                         
   3   8   5         60.38         65.86         6.30 o                         
  -4   9   5          1.69         -1.05         1.49 o                         
  -3   9   5         80.26         73.80         4.85 o                         
  -2   9   5         66.11         65.73         3.17 o                         
  -1   9   5          3.72          3.14         0.72 o                         
   0   9   5         18.76         16.38         1.65 o                         
   1   9   5          4.84          4.28         0.81 o                         
   2   9   5        149.17        158.73         4.71 o                         
  -2  10   5         90.05         81.93         4.57 o                         
  -1  10   5          3.84          1.52         1.24 o                         
   0  10   5        152.33        153.38         5.73 o                         
   0 -10   6         19.33         14.03         1.32 o                         
   1 -10   6         56.92         54.13         2.25 o                         
  -2  -9   6         15.66         13.49         2.33 o                         
  -1  -9   6          1.03          1.96         0.84 o                         
   0  -9   6          0.02          0.56         0.85 o                         
   1  -9   6         62.51         64.83         2.15 o                         
   2  -9   6        105.00         99.93         3.53 o                         
   3  -9   6          2.15          2.11         1.16 o                         
  -3  -8   6         33.87         30.17         2.74 o                         
  -2  -8   6        437.15        439.50        10.21 o                         
  -1  -8   6         19.75         19.19         1.79 o                         
   0  -8   6         14.00         12.23         1.78 o                         
   1  -8   6          6.67         10.07         0.76 o                         
   2  -8   6        159.02        150.71         4.51 o                         
   3  -8   6         35.69         42.59         2.26 o                         
   4  -8   6          3.79          3.20         1.34 o                         
  -4  -7   6          0.47         -0.98         0.98 o                         
  -3  -7   6         42.62         41.97         1.82 o                         
  -2  -7   6         10.97          8.85         0.74 o                         
  -1  -7   6          9.05          9.39         0.69 o                         
   0  -7   6          0.64          1.71         0.61 o                         
   1  -7   6          0.11          0.70         0.48 o                         
   2  -7   6         27.13         20.86         1.50 o                         
   3  -7   6         42.13         41.07         2.36 o                         
   4  -7   6        268.56        287.87         8.02 o                         
  -5  -6   6         10.29          7.62         0.97 o                         
  -4  -6   6          5.58          4.16         1.01 o                         
  -3  -6   6         98.73         92.87         2.62 o                         
  -2  -6   6         11.03          8.83         1.42 o                         
  -1  -6   6        141.76        143.73         4.15 o                         
   0  -6   6        372.51        349.00         8.05 o                         
   1  -6   6        160.02        178.43         4.33 o                         
   2  -6   6          0.45         -0.07         0.52 o                         
   3  -6   6          0.01          0.65         0.73 o                         
   4  -6   6         38.14         39.26         1.83 o                         
   5  -6   6          1.32          0.49         0.98 o                         
  -5  -5   6          0.51          0.46         0.80 o                         
  -4  -5   6          7.45          7.58         0.86 o                         
  -3  -5   6        299.94        300.59        12.20 o                         
  -2  -5   6          9.81          7.77         1.01 o                         
  -1  -5   6        120.18        118.85         2.97 o                         
   0  -5   6        533.80        549.49        12.44 o                         
   1  -5   6         33.47         30.28         1.94 o                         
   2  -5   6         14.39         11.58         0.64 o                         
   3  -5   6         35.90         34.98         1.40 o                         
   4  -5   6        167.06        161.53         4.11 o                         
   5  -5   6         41.17         38.17         7.91 o                         
  -6  -4   6          6.85          6.66         0.99 o                         
  -5  -4   6        106.68        119.97         3.87 o                         
  -4  -4   6          0.41         -0.03         0.66 o                         
  -3  -4   6         29.29         29.54         1.48 o                         
  -2  -4   6         34.09         36.95         1.23 o                         
  -1  -4   6        618.18        584.34        15.26 o                         
   0  -4   6          6.09          5.98         0.46 o                         
   1  -4   6        176.38        173.57         3.66 o                         
   2  -4   6         85.59         74.32         1.79 o                         
   3  -4   6        529.18        546.14        12.43 o                         
   4  -4   6        128.62        130.97         3.36 o                         
   5  -4   6         11.89         12.21         1.30 o                         
   6  -4   6         79.05         80.09         6.45 o                         
  -6  -3   6        133.42        140.28         3.61 o                         
  -5  -3   6          0.55          0.63         0.55 o                         
  -4  -3   6         78.36         67.40         1.74 o                         
  -3  -3   6        348.93        359.59         8.68 o                         
  -2  -3   6        229.54        226.87         6.15 o                         
  -1  -3   6        217.47        196.46         4.88 o                         
   0  -3   6        314.44        311.85         7.12 o                         
   1  -3   6        115.60        113.91         2.48 o                         
   2  -3   6        440.26        455.46        10.26 o                         
   3  -3   6          3.50          2.64         0.50 o                         
   4  -3   6         38.83         39.10         1.46 o                         
   5  -3   6         50.42         49.45         3.07 o                         
   6  -3   6         18.83         20.16         3.95 o                         
  -6  -2   6          1.15          0.03         0.80 o                         
  -5  -2   6         16.74         16.14         0.98 o                         
  -4  -2   6         10.74         13.43         1.56 o                         
  -3  -2   6          4.86          5.85         0.52 o                         
  -2  -2   6         36.09         37.61         1.32 o                         
  -1  -2   6        490.34        509.71        13.29 o                         
   0  -2   6        117.59        112.54         2.74 o                         
   1  -2   6        136.18        128.47         2.73 o                         
   2  -2   6         14.37         12.06         0.56 o                         
   3  -2   6         33.63         39.02         1.30 o                         
   4  -2   6        243.55        238.31         5.59 o                         
   5  -2   6         80.60         84.49         2.39 o                         
   6  -2   6          2.91          3.12         0.71 o                         
  -6  -1   6        173.39        189.48         4.31 o                         
  -5  -1   6          8.52         10.31         0.74 o                         
  -4  -1   6          7.17          4.18         0.65 o                         
  -3  -1   6          0.02          0.55         0.47 o                         
  -2  -1   6        276.87        266.38         7.13 o                         
  -1  -1   6          0.97          2.50         0.46 o                         
   0  -1   6        674.62        654.13        22.19 o                         
   1  -1   6        240.10        226.45         6.40 o                         
   2  -1   6         80.34         70.30         2.18 o                         
   3  -1   6         72.05         73.29         2.45 o                         
   4  -1   6         65.95         66.74         1.71 o                         
   5  -1   6        422.60        414.41        10.47 o                         
   6  -1   6          0.64          0.39         0.81 o                         
  -7   0   6         75.86         71.89         3.02 o                         
  -6   0   6         10.39          8.70         0.94 o                         
  -5   0   6          2.34          1.35         0.75 o                         
  -4   0   6       1152.07       1135.68        29.39 o                         
  -3   0   6          7.27          5.20         0.61 o                         
  -2   0   6        438.65        417.98        10.99 o                         
  -1   0   6        434.62        421.63        13.54 o                         
   0   0   6       1461.85       1384.29        30.82 o                         
   1   0   6       1061.39       1096.79        24.44 o                         
   2   0   6         16.14         16.71         0.71 o                         
   3   0   6         34.82         40.47         1.16 o                         
   4   0   6         16.93         14.25         0.84 o                         
   5   0   6          3.69          0.91         0.60 o                         
   6   0   6          0.41         -0.51         0.90 o                         
  -7   1   6         16.53         16.21         1.74 o                         
  -6   1   6         13.63         10.78         1.03 o                         
  -5   1   6         37.96         36.60         1.59 o                         
  -4   1   6         17.18         16.14         1.27 o                         
  -3   1   6        154.33        161.12         4.54 o                         
  -2   1   6          0.37         -0.42         0.42 o                         
  -1   1   6        273.67        272.93         7.27 o                         
   0   1   6         60.79         72.02         2.11 o                         
   1   1   6         39.44         55.18         1.34 o                         
   2   1   6        564.89        581.47        12.35 o                         
   3   1   6          0.01         -0.12         0.34 o                         
   4   1   6          0.05          0.37         0.50 o                         
   5   1   6        127.33        128.11         4.06 o                         
   6   1   6         47.20         45.40         2.03 o                         
  -7   2   6         21.46         23.56         2.24 o                         
  -6   2   6          0.31         -0.82         0.82 o                         
  -5   2   6          1.72          0.55         0.62 o                         
  -4   2   6         29.82         24.09         1.31 o                         
  -3   2   6          3.98          3.66         0.69 o                         
  -2   2   6        145.73        138.45         4.19 o                         
  -1   2   6         24.42         18.07         0.94 o                         
   0   2   6         73.76         61.35         1.92 o                         
   1   2   6          8.77          6.01         0.68 o                         
   2   2   6        460.10        475.16        12.41 o                         
   3   2   6          2.25          2.32         0.47 o                         
   4   2   6         18.94         15.95         0.97 o                         
   5   2   6          0.82         -0.35         1.09 o                         
  -6   3   6         48.03         51.12         2.79 o                         
  -5   3   6        521.53        541.79        14.42 o                         
  -4   3   6         55.42         50.35         2.01 o                         
  -3   3   6          4.11          3.80         0.50 o                         
  -2   3   6       1137.06       1183.85        30.56 o                         
  -1   3   6        174.45        175.60         4.17 o                         
   0   3   6        818.96        817.16        20.88 o                         
   1   3   6         45.85         50.99         1.49 o                         
   2   3   6        171.16        168.93         3.99 o                         
   3   3   6        399.78        424.53         9.78 o                         
   4   3   6          8.09          6.57         0.61 o                         
   5   3   6         15.38         13.51         1.17 o                         
  -6   4   6          5.55          3.58         1.33 o                         
  -5   4   6         35.85         42.97         2.05 o                         
  -4   4   6         12.79         13.31         1.10 o                         
  -3   4   6        429.99        456.79        10.44 o                         
  -2   4   6          2.12          1.46         0.39 o                         
  -1   4   6          0.14          1.25         0.36 o                         
   0   4   6         22.37         22.08         0.83 o                         
   1   4   6       1187.57       1198.56        26.77 o                         
   2   4   6        133.73        154.62         3.32 o                         
   3   4   6         27.78         28.20         1.04 o                         
   4   4   6        247.62        251.60         6.03 o                         
   5   4   6         15.77         13.06         1.32 o                         
  -6   5   6         16.95         13.59         1.39 o                         
  -5   5   6          0.55         -0.66         0.99 o                         
  -4   5   6          0.42          0.15         0.69 o                         
  -3   5   6        194.62        205.49         4.95 o                         
  -2   5   6        298.21        308.35         7.16 o                         
  -1   5   6          0.36          0.05         0.35 o                         
   0   5   6         54.67         60.11         1.68 o                         
   1   5   6         38.48         46.00         1.31 o                         
   2   5   6         93.39         93.06         2.17 o                         
   3   5   6          1.85          0.62         0.46 o                         
   4   5   6         44.87         53.44         1.91 o                         
  -6   6   6        102.46        114.45         4.81 o                         
  -5   6   6          0.88         -0.53         0.94 o                         
  -4   6   6         11.98         12.06         1.93 o                         
  -3   6   6        127.72        128.07         3.84 o                         
  -2   6   6         18.38         19.05         1.17 o                         
  -1   6   6         48.51         46.00         1.37 o                         
   0   6   6         68.75         64.27         1.89 o                         
   1   6   6          4.50          5.90         0.52 o                         
   2   6   6        292.94        288.78         6.01 o                         
   3   6   6        156.01        166.12         5.98 o                         
   4   6   6          3.38          3.94         0.99 o                         
  -5   7   6          1.09          0.66         1.31 o                         
  -4   7   6        105.64        108.87         4.90 o                         
  -3   7   6         10.06          8.67         0.85 o                         
  -2   7   6         40.25         35.14         1.71 o                         
  -1   7   6        289.95        279.50         6.54 o                         
   0   7   6        224.89        221.57         5.31 o                         
   1   7   6         23.06         24.36         1.77 o                         
   2   7   6          8.47          8.66         0.86 o                         
   3   7   6        256.36        236.56         6.65 o                         
  -4   8   6         84.56         88.65         4.68 o                         
  -3   8   6         30.68         31.27         1.93 o                         
  -2   8   6         51.07         44.49         3.17 o                         
  -1   8   6        241.35        244.12         6.77 o                         
   0   8   6          1.42          1.35         0.67 o                         
   1   8   6          0.90          0.16         0.67 o                         
   2   8   6          0.36         -0.76         0.76 o                         
  -3   9   6         15.85         14.98         1.67 o                         
  -2   9   6          3.50          4.21         1.31 o                         
  -1   9   6          0.18          0.50         1.01 o                         
   0   9   6         35.77         34.16         1.89 o                         
   1   9   6         10.82          6.10         1.69 o                         
  -2  -9   7          0.67         -0.79         0.97 o                         
  -1  -9   7         31.10         31.01         2.08 o                         
   0  -9   7        150.01        164.26         5.27 o                         
   1  -9   7          1.11          0.10         0.88 o                         
   2  -9   7          4.46          4.32         1.47 o                         
  -3  -8   7         29.71         23.57         2.22 o                         
  -2  -8   7         23.70         19.80         3.22 o                         
  -1  -8   7          3.01          3.07         0.78 o                         
   0  -8   7         72.70         78.69         2.45 o                         
   1  -8   7          3.02          2.36         0.69 o                         
   2  -8   7         15.87         13.98         1.18 o                         
   3  -8   7         15.06         10.47         1.19 o                         
  -4  -7   7        122.30        126.11         6.17 o                         
  -3  -7   7         15.94         16.37         1.32 o                         
  -2  -7   7         11.22          8.52         1.05 o                         
  -1  -7   7          0.42          0.82         0.82 o                         
   0  -7   7        450.84        419.25        11.20 o                         
   1  -7   7         93.04         94.32         3.80 o                         
   2  -7   7          2.63          2.88         1.04 o                         
   3  -7   7         17.43         18.49         1.51 o                         
   4  -7   7          6.25          3.97         2.09 o                         
  -5  -6   7        116.39        117.61         6.06 o                         
  -4  -6   7          0.01         -0.83         0.83 o                         
  -3  -6   7         20.31         16.52         1.43 o                         
  -2  -6   7          4.52          2.59         0.76 o                         
  -1  -6   7        869.11        829.58        18.69 o                         
   0  -6   7         17.18         18.65         1.70 o                         
   1  -6   7          0.01          0.33         0.55 o                         
   2  -6   7        453.57        491.47        10.04 o                         
   3  -6   7          3.25          3.34         0.91 o                         
   4  -6   7          7.60          5.86         0.89 o                         
  -5  -5   7          0.17         -1.07         1.81 o                         
  -4  -5   7          1.64          0.73         0.85 o                         
  -3  -5   7          7.83          8.66         0.85 o                         
  -2  -5   7         23.88         21.28         1.27 o                         
  -1  -5   7         55.31         62.41         1.87 o                         
   0  -5   7         17.10         13.50         1.01 o                         
   1  -5   7          5.86          7.20         0.55 o                         
   2  -5   7        112.06        111.22         2.87 o                         
   3  -5   7         70.20         71.24         2.17 o                         
   4  -5   7          0.14         -0.51         0.61 o                         
   5  -5   7          5.23          6.02         1.35 o                         
  -5  -4   7        233.95        260.34         8.95 o                         
  -4  -4   7         13.68         15.18         1.45 o                         
  -3  -4   7         17.47         13.14         1.11 o                         
  -2  -4   7         93.92         95.46         2.79 o                         
  -1  -4   7         14.19         14.48         0.92 o                         
   0  -4   7         94.85         95.14         2.47 o                         
   1  -4   7         11.64         13.55         0.78 o                         
   2  -4   7          4.25          5.27         0.44 o                         
   3  -4   7        313.41        317.75         7.34 o                         
   4  -4   7         10.34         10.11         1.17 o                         
   5  -4   7         83.34         86.96         4.11 o                         
  -6  -3   7        128.12        132.95         3.52 o                         
  -5  -3   7          6.10          5.58         0.67 o                         
  -4  -3   7         33.36         35.23         1.52 o                         
  -3  -3   7        487.65        478.32        12.64 o                         
  -2  -3   7        107.76        107.42         3.61 o                         
  -1  -3   7         48.87         49.02         1.73 o                         
   0  -3   7         10.12          8.65         0.57 o                         
   1  -3   7       2625.43       2451.48        48.73 o                         
   2  -3   7        266.46        282.22         5.81 o                         
   3  -3   7          0.23          0.41         0.46 o                         
   4  -3   7         76.37         78.46         2.35 o                         
   5  -3   7         58.78         63.31         2.44 o                         
  -6  -2   7          5.80          4.56         0.80 o                         
  -5  -2   7          0.01         -0.47         0.64 o                         
  -4  -2   7        337.14        362.32         9.99 o                         
  -3  -2   7         85.05         78.91         2.56 o                         
  -2  -2   7        178.89        186.32         4.46 o                         
  -1  -2   7        175.92        172.85         4.78 o                         
   0  -2   7        386.55        391.49         9.42 o                         
   1  -2   7        316.13        326.36         8.43 o                         
   2  -2   7         42.67         42.49         1.32 o                         
   3  -2   7          2.29          1.89         0.48 o                         
   4  -2   7          1.05          0.35         0.49 o                         
   5  -2   7          1.39          2.35         0.57 o                         
  -6  -1   7         35.75         40.13         1.88 o                         
  -5  -1   7         16.73         11.85         0.98 o                         
  -4  -1   7          0.76          1.19         0.64 o                         
  -3  -1   7         15.13         21.59         1.33 o                         
  -2  -1   7        291.26        274.87         7.40 o                         
  -1  -1   7        118.35        118.20         3.45 o                         
   0  -1   7         13.06         12.16         1.59 o                         
   1  -1   7        273.02        269.57         8.48 o                         
   2  -1   7        164.23        160.90         4.51 o                         
   3  -1   7        163.98        163.35         3.79 o                         
   4  -1   7        138.34        134.23         3.03 o                         
   5  -1   7         82.98         89.53         2.29 o                         
  -6   0   7          5.07          2.99         0.84 o                         
  -5   0   7          0.13          0.42         0.75 o                         
  -4   0   7        258.16        257.63         7.07 o                         
  -3   0   7         20.66         22.63         1.35 o                         
  -2   0   7         42.97         43.29         1.67 o                         
  -1   0   7        126.07        114.85         2.98 o                         
   0   0   7        751.54        725.59        19.41 o                         
   1   0   7          6.27          4.48         0.47 o                         
   2   0   7         18.58         17.59         1.12 o                         
   3   0   7        282.51        272.94         6.43 o                         
   4   0   7        156.13        146.93         3.26 o                         
   5   0   7          9.93          8.46         0.80 o                         
  -6   1   7        122.36        132.88         4.24 o                         
  -5   1   7         39.83         50.02         2.33 o                         
  -4   1   7         39.78         37.82         1.81 o                         
  -3   1   7        118.53        124.54         3.69 o                         
  -2   1   7        488.26        469.80        13.24 o                         
  -1   1   7        204.58        198.80         4.69 o                         
   0   1   7         24.18         21.58         1.17 o                         
   1   1   7          9.41         11.29         0.76 o                         
   2   1   7        152.73        135.41         3.47 o                         
   3   1   7        274.55        262.33         5.46 o                         
   4   1   7         92.11        101.89         2.78 o                         
   5   1   7          0.59          0.41         1.00 o                         
  -6   2   7         17.50         20.70         4.53 o                         
  -5   2   7          3.38          1.79         0.72 o                         
  -4   2   7          0.02          0.39         0.59 o                         
  -3   2   7        735.91        750.38        19.58 o                         
  -2   2   7        297.77        297.83         8.42 o                         
  -1   2   7        147.78        150.44         4.20 o                         
   0   2   7        518.48        502.83        23.28 o                         
   1   2   7        118.53         99.26         2.54 o                         
   2   2   7        361.38        368.17         6.85 o                         
   3   2   7        139.64        131.36         3.37 o                         
   4   2   7         69.05         73.01         2.59 o                         
   5   2   7         18.74         18.04         1.18 o                         
  -6   3   7          5.07          2.98         1.35 o                         
  -5   3   7         49.64         47.28         2.11 o                         
  -4   3   7          0.35         -0.16         0.51 o                         
  -3   3   7        316.34        341.23         7.92 o                         
  -2   3   7          0.39          0.29         0.43 o                         
  -1   3   7         46.67         48.90         1.49 o                         
   0   3   7        124.02        135.59         2.95 o                         
   1   3   7          0.24         -0.03         0.43 o                         
   2   3   7        200.85        206.51         4.37 o                         
   3   3   7         48.16         43.64         1.57 o                         
   4   3   7         26.26         27.56         1.42 o                         
   5   3   7         15.76         15.03         1.14 o                         
  -6   4   7          0.07         -0.20         1.04 o                         
  -5   4   7         52.12         64.74         2.91 o                         
  -4   4   7         44.29         48.10         1.78 o                         
  -3   4   7          0.03         -0.46         0.46 o                         
  -2   4   7        118.31        123.69         3.23 o                         
  -1   4   7          4.71          4.93         0.83 o                         
   0   4   7          3.28          3.36         0.48 o                         
   1   4   7          0.01         -0.33         0.45 o                         
   2   4   7         33.48         37.68         1.17 o                         
   3   4   7        168.64        179.89         3.92 o                         
   4   4   7         14.46         10.78         0.88 o                         
  -6   5   7         33.34         27.73         2.66 o                         
  -5   5   7         88.36         81.64         3.30 o                         
  -4   5   7         16.54         14.38         1.28 o                         
  -3   5   7         34.11         34.84         1.48 o                         
  -2   5   7        113.78        115.54         3.00 o                         
  -1   5   7        618.09        622.41        14.09 o                         
   0   5   7        138.52        147.12         3.22 o                         
   1   5   7          0.64          1.67         0.44 o                         
   2   5   7         64.88         60.28         1.68 o                         
   3   5   7         26.45         18.49         0.99 o                         
   4   5   7        105.15        114.33         3.56 o                         
  -5   6   7         73.14         80.42         3.84 o                         
  -4   6   7        110.41        116.24         3.76 o                         
  -3   6   7         12.12         10.00         0.83 o                         
  -2   6   7          1.86          2.19         0.66 o                         
  -1   6   7        490.06        523.24        11.92 o                         
   0   6   7         15.95         11.77         1.49 o                         
   1   6   7         90.16         95.63         2.33 o                         
   2   6   7          0.78         -0.28         0.54 o                         
   3   6   7          6.32          6.08         1.09 o                         
  -5   7   7          4.44          3.88         1.48 o                         
  -4   7   7          3.17         -0.73         1.00 o                         
  -3   7   7          6.40          6.34         0.92 o                         
  -2   7   7        124.10        128.65         3.97 o                         
  -1   7   7         51.11         53.05         1.63 o                         
   0   7   7          5.38          4.01         0.60 o                         
   1   7   7        186.42        204.23         4.48 o                         
   2   7   7         47.91         50.55         2.13 o                         
   3   7   7          8.90         10.34         1.28 o                         
  -4   8   7          0.01         -0.72         1.51 o                         
  -3   8   7         32.18         22.43         1.53 o                         
  -2   8   7         74.57         78.01         3.32 o                         
  -1   8   7         49.52         52.11         4.41 o                         
   0   8   7          0.19         -0.49         0.71 o                         
   1   8   7        106.97        105.48         3.47 o                         
   2   8   7          2.77          3.71         0.88 o                         
  -3   9   7         27.41         21.94         2.11 o                         
  -2   9   7         55.50         53.30         3.82 o                         
  -1   9   7          4.84          6.46         1.28 o                         
   0   9   7          0.01         -0.12         1.22 o                         
   0  -9   8         28.09         29.93         2.54 o                         
  -2  -8   8         31.25         30.26         2.71 o                         
  -1  -8   8         48.34         51.82         3.72 o                         
   0  -8   8         11.52         11.49         0.93 o                         
   1  -8   8          0.93          0.73         0.79 o                         
   2  -8   8         87.80         87.36         4.14 o                         
  -3  -7   8          3.27         -1.22         1.57 o                         
  -2  -7   8         35.39         34.76         2.26 o                         
  -1  -7   8         14.44          9.68         1.32 o                         
   0  -7   8        126.48        122.25         3.30 o                         
   1  -7   8          5.34          7.83         0.86 o                         
   2  -7   8         30.71         25.34         1.89 o                         
   3  -7   8         10.00          8.95         1.58 o                         
  -4  -6   8          0.37          1.02         1.77 o                         
  -3  -6   8          0.73         -0.41         0.93 o                         
  -2  -6   8          7.68          6.07         0.93 o                         
  -1  -6   8         65.19         60.99         3.33 o                         
   0  -6   8         67.15         66.20         2.06 o                         
   1  -6   8        117.23        122.50         2.84 o                         
   2  -6   8         44.13         48.09         1.61 o                         
   3  -6   8          5.13          1.56         1.32 o                         
   4  -6   8        198.77        211.75         6.16 o                         
  -5  -5   8          6.06          5.20         1.35 o                         
  -4  -5   8         39.28         30.47         4.03 o                         
  -3  -5   8        151.37        148.39         4.83 o                         
  -2  -5   8         36.11         23.96         1.29 o                         
  -1  -5   8          0.01          0.31         0.75 o                         
   0  -5   8        150.46        151.78         3.78 o                         
   1  -5   8        178.39        181.54         4.42 o                         
   2  -5   8          0.36          0.07         0.64 o                         
   3  -5   8         14.63         11.81         0.80 o                         
   4  -5   8         58.64         63.99         5.18 o                         
  -5  -4   8          0.02         -1.04         1.19 o                         
  -4  -4   8         36.96         35.13         2.13 o                         
  -3  -4   8        304.15        308.09         7.21 o                         
  -2  -4   8          7.42          7.63         0.64 o                         
  -1  -4   8          2.41          0.89         0.77 o                         
   0  -4   8         13.79         15.49         1.04 o                         
   1  -4   8         28.36         27.15         1.03 o                         
   2  -4   8        223.65        223.76         4.73 o                         
   3  -4   8        125.47        137.85         3.12 o                         
   4  -4   8          0.01          0.72         0.69 o                         
   5  -4   8          0.08          0.16         2.06 o                         
  -5  -3   8         34.83         34.53         2.38 o                         
  -4  -3   8         63.99         57.38         2.36 o                         
  -3  -3   8         66.02         74.44         2.61 o                         
  -2  -3   8        166.97        162.85         4.00 o                         
  -1  -3   8         62.23         59.72         1.80 o                         
   0  -3   8        384.83        371.54         8.53 o                         
   1  -3   8         77.78         81.06         1.93 o                         
   2  -3   8         69.86         73.09         1.78 o                         
   3  -3   8        354.39        356.84         8.30 o                         
   4  -3   8          9.95         10.81         0.86 o                         
   5  -3   8          0.96          1.35         1.00 o                         
  -6  -2   8         10.26          7.29         1.28 o                         
  -5  -2   8        109.43        103.50         3.45 o                         
  -4  -2   8         88.77        101.14         3.30 o                         
  -3  -2   8          4.67          5.74         0.73 o                         
  -2  -2   8         40.95         35.17         1.64 o                         
  -1  -2   8        301.55        305.34        10.04 o                         
   0  -2   8         30.74         30.74         1.17 o                         
   1  -2   8        342.07        348.70         9.28 o                         
   2  -2   8        125.07        128.01         3.72 o                         
   3  -2   8         87.23         81.81         2.35 o                         
   4  -2   8         69.54         72.49         2.26 o                         
   5  -2   8         16.84         18.62         1.94 o                         
  -6  -1   8         76.76         81.65         2.94 o                         
  -5  -1   8          6.26          5.22         0.94 o                         
  -4  -1   8         44.25         46.84         2.11 o                         
  -3  -1   8         20.48         17.82         1.24 o                         
  -2  -1   8         35.24         31.16         2.48 o                         
  -1  -1   8        224.49        225.31         7.24 o                         
   0  -1   8        139.97        138.99         3.40 o                         
   1  -1   8          5.40          5.54         0.51 o                         
   2  -1   8        198.52        194.20         5.41 o                         
   3  -1   8          0.54          0.43         0.65 o                         
   4  -1   8         10.09          8.28         0.72 o                         
   5  -1   8        127.54        131.15         5.65 o                         
  -6   0   8          0.33         -0.51         1.11 o                         
  -5   0   8         30.20         24.51         1.91 o                         
  -4   0   8          6.00          3.85         0.79 o                         
  -3   0   8         74.36         74.69         2.57 o                         
  -2   0   8        481.33        440.88        11.67 o                         
  -1   0   8        223.54        238.58         5.65 o                         
   0   0   8         78.11         71.35         1.97 o                         
   1   0   8         61.32         65.57         1.85 o                         
   2   0   8        536.63        547.59        15.09 o                         
   3   0   8         83.57         73.98         1.89 o                         
   4   0   8          6.91          5.30         0.72 o                         
   5   0   8         43.49         42.36         2.05 o                         
  -6   1   8        115.70        112.41         4.80 o                         
  -5   1   8          0.31         -0.35         0.80 o                         
  -4   1   8          1.48          1.45         0.76 o                         
  -3   1   8          4.95          4.83         0.72 o                         
  -2   1   8        388.86        400.89         9.21 o                         
  -1   1   8        205.61        205.09         4.87 o                         
   0   1   8         51.74         54.44         1.64 o                         
   1   1   8         80.64         84.74         2.73 o                         
   2   1   8         28.87         26.89         1.02 o                         
   3   1   8          1.56          2.22         0.50 o                         
   4   1   8          5.73          4.94         0.69 o                         
   5   1   8          4.20          1.98         1.29 o                         
  -6   2   8         22.54         22.25         1.73 o                         
  -5   2   8         61.17         68.71         2.50 o                         
  -4   2   8         32.06         33.04         1.67 o                         
  -3   2   8          1.92          3.09         0.67 o                         
  -2   2   8          9.32         10.11         0.91 o                         
  -1   2   8         30.01         34.36         1.32 o                         
   0   2   8        193.34        208.16         4.93 o                         
   1   2   8          2.65          1.74         0.45 o                         
   2   2   8        400.37        380.98         7.11 o                         
   3   2   8         29.09         29.14         1.39 o                         
   4   2   8         98.54        103.54         2.92 o                         
   5   2   8         14.39         11.79         1.08 o                         
  -6   3   8         97.65         96.54         4.57 o                         
  -5   3   8         55.43         54.23         2.69 o                         
  -4   3   8          9.86          5.59         0.63 o                         
  -3   3   8         54.99         51.24         1.75 o                         
  -2   3   8        322.06        315.76         7.35 o                         
  -1   3   8         90.85         86.41         2.34 o                         
   0   3   8        268.46        286.50         6.65 o                         
   1   3   8        156.01        167.01         4.01 o                         
   2   3   8          2.58          2.12         0.43 o                         
   3   3   8         14.31         15.97         1.04 o                         
   4   3   8         93.88         96.60         2.86 o                         
  -6   4   8          0.08         -1.29         1.33 o                         
  -5   4   8         47.69         52.69         2.13 o                         
  -4   4   8         25.67         23.69         1.78 o                         
  -3   4   8         50.06         57.78         1.94 o                         
  -2   4   8         17.31         12.15         0.75 o                         
  -1   4   8         34.46         28.57         1.27 o                         
   0   4   8         29.04         18.21         1.06 o                         
   1   4   8        139.62        140.00         3.51 o                         
   2   4   8          8.27          7.99         0.66 o                         
   3   4   8          9.14          8.30         0.84 o                         
   4   4   8          7.95          6.91         1.20 o                         
  -5   5   8         61.03         64.44         3.65 o                         
  -4   5   8          2.84          3.78         0.84 o                         
  -3   5   8         17.74         11.48         0.88 o                         
  -2   5   8         72.27         84.98         2.44 o                         
  -1   5   8        136.01        141.64         3.60 o                         
   0   5   8         30.59         30.26         1.14 o                         
   1   5   8        277.54        284.76         6.70 o                         
   2   5   8         97.03        101.85         2.49 o                         
   3   5   8         20.60         18.64         1.92 o                         
  -5   6   8          8.71          6.45         1.63 o                         
  -4   6   8         41.24         39.97         2.45 o                         
  -3   6   8        114.35        111.44         3.22 o                         
  -2   6   8          0.75         -0.32         0.67 o                         
  -1   6   8         78.18         91.67         2.59 o                         
   0   6   8        175.05        159.77         3.56 o                         
   1   6   8         45.66         40.01         1.51 o                         
   2   6   8         87.25         91.77         2.60 o                         
   3   6   8          0.72          0.42         0.84 o                         
  -4   7   8          0.21         -1.21         1.21 o                         
  -3   7   8         14.78         11.22         1.24 o                         
  -2   7   8         16.79         12.45         1.03 o                         
  -1   7   8         13.48          8.20         0.85 o                         
   0   7   8        137.37        134.21         3.64 o                         
   1   7   8          4.32          4.89         0.81 o                         
   2   7   8          3.15          2.62         0.78 o                         
  -3   8   8          2.72          3.61         1.61 o                         
  -2   8   8         21.85         19.98         1.67 o                         
  -1   8   8          5.20          4.96         1.94 o                         
   0   8   8         81.81         83.86         3.48 o                         
   1   8   8         38.47         45.88         2.35 o                         
  -1  -8   9          3.20          2.82         2.07 o                         
   0  -8   9         29.26         37.45         4.31 o                         
   1  -8   9          7.45          6.74         0.89 o                         
  -3  -7   9         42.81         56.50         5.38 o                         
  -2  -7   9         35.69         23.91         4.16 o                         
  -1  -7   9         26.10         17.21         2.99 o                         
   0  -7   9        106.73        110.09         4.22 o                         
   1  -7   9          3.95          4.05         0.82 o                         
   2  -7   9         35.13         28.78         1.90 o                         
  -3  -6   9          3.89          2.40         2.09 o                         
  -2  -6   9         86.83         93.49         4.19 o                         
  -1  -6   9        111.49        107.57         3.00 o                         
   0  -6   9          0.37          0.69         1.33 o                         
   1  -6   9          0.23         -0.43         0.63 o                         
   2  -6   9          3.25          2.72         0.69 o                         
   3  -6   9         97.12        109.49         7.11 o                         
  -4  -5   9          1.59         -0.13         3.84 o                         
  -3  -5   9        179.80        174.87         5.93 o                         
  -2  -5   9          0.86         -0.81         0.84 o                         
  -1  -5   9         25.04         27.39         3.22 o                         
   0  -5   9         43.04         46.80         1.77 o                         
   1  -5   9          4.46          5.42         0.62 o                         
   2  -5   9         92.53         91.00         2.69 o                         
   3  -5   9          5.70          3.13         0.97 o                         
   4  -5   9          5.33          1.77         1.38 o                         
  -5  -4   9         45.02         28.80         3.79 o                         
  -4  -4   9        127.64        148.70         4.45 o                         
  -3  -4   9         11.65          8.05         0.87 o                         
  -2  -4   9         99.24         96.21         2.70 o                         
  -1  -4   9        200.72        205.80         4.99 o                         
   0  -4   9         89.02         84.77         2.13 o                         
   1  -4   9         58.79         55.15         1.79 o                         
   2  -4   9          1.33          0.79         0.50 o                         
   3  -4   9          0.01          1.16         0.71 o                         
   4  -4   9         27.31         24.60         3.53 o                         
  -5  -3   9          0.29          1.54         1.56 o                         
  -4  -3   9         16.09         14.75         1.47 o                         
  -3  -3   9         30.24         22.52         2.09 o                         
  -2  -3   9         36.33         33.77         1.64 o                         
  -1  -3   9          1.62          1.47         0.58 o                         
   0  -3   9          0.33          0.18         0.45 o                         
   1  -3   9        517.30        534.15        12.16 o                         
   2  -3   9         16.74         15.83         1.14 o                         
   3  -3   9         24.80         26.99         1.57 o                         
   4  -3   9         49.08         52.70         2.18 o                         
  -5  -2   9         36.38         36.80         2.40 o                         
  -4  -2   9         18.88         24.83         2.96 o                         
  -3  -2   9         68.72         62.09         2.41 o                         
  -2  -2   9         75.54         71.70         2.55 o                         
  -1  -2   9        146.52        157.42         4.52 o                         
   0  -2   9        256.72        251.39         5.92 o                         
   1  -2   9        192.52        190.84         4.60 o                         
   2  -2   9          0.63          0.51         0.52 o                         
   3  -2   9          6.68          5.90         0.72 o                         
   4  -2   9          0.23         -0.86         0.86 o                         
  -5  -1   9          1.85          0.75         1.02 o                         
  -4  -1   9         28.40         26.43         1.96 o                         
  -3  -1   9         61.99         74.60         2.68 o                         
  -2  -1   9        251.26        266.92         7.32 o                         
  -1  -1   9        230.15        220.43         5.25 o                         
   0  -1   9        132.00        139.56         3.48 o                         
   1  -1   9          0.67          0.77         0.51 o                         
   2  -1   9         47.72         45.56         1.95 o                         
   3  -1   9          9.75         11.45         0.94 o                         
   4  -1   9         50.25         43.10         1.85 o                         
  -6   0   9         11.01         12.10         1.41 o                         
  -5   0   9          8.54          4.08         1.60 o                         
  -4   0   9        105.56         95.55         3.31 o                         
  -3   0   9         33.07         36.72         1.91 o                         
  -2   0   9          1.04          1.75         0.55 o                         
  -1   0   9        109.00        100.71         2.67 o                         
   0   0   9        433.67        436.07         9.96 o                         
   1   0   9          0.01          0.47         0.49 o                         
   2   0   9          4.70          4.13         0.71 o                         
   3   0   9        126.78        135.06         3.94 o                         
   4   0   9         14.52         11.54         0.94 o                         
  -6   1   9          0.60         -0.44         1.43 o                         
  -5   1   9         43.96         41.15         2.46 o                         
  -4   1   9        103.20         94.61         3.34 o                         
  -3   1   9         22.44         23.17         1.66 o                         
  -2   1   9          5.70          2.97         0.50 o                         
  -1   1   9          1.53          1.15         0.49 o                         
   0   1   9        291.88        296.89         6.91 o                         
   1   1   9         24.23         22.99         1.15 o                         
   2   1   9         90.98         79.73         2.25 o                         
   3   1   9        122.99        113.22         2.69 o                         
   4   1   9          4.07          1.28         1.16 o                         
  -5   2   9          6.87          6.33         1.12 o                         
  -4   2   9         62.17         73.97         2.33 o                         
  -3   2   9          3.78          0.75         0.64 o                         
  -2   2   9          2.26          1.15         0.51 o                         
  -1   2   9          2.87          3.02         0.53 o                         
   0   2   9          5.72          5.64         0.60 o                         
   1   2   9        311.07        294.55         6.86 o                         
   2   2   9        115.10        119.54         2.76 o                         
   3   2   9         35.82         32.73         1.56 o                         
   4   2   9         11.59          8.24         1.59 o                         
  -5   3   9         64.53         67.68         3.20 o                         
  -4   3   9          1.66         -0.53         0.73 o                         
  -3   3   9          7.25          4.69         0.67 o                         
  -2   3   9         48.21         47.45         1.71 o                         
  -1   3   9         81.98         74.64         2.53 o                         
   0   3   9          1.88          0.52         0.62 o                         
   1   3   9         36.61         37.24         1.24 o                         
   2   3   9        146.03        157.16         3.43 o                         
   3   3   9          0.87         -0.42         0.73 o                         
   4   3   9          5.40          4.27         1.05 o                         
  -5   4   9        134.88        156.91         7.57 o                         
  -4   4   9         41.67         51.74         2.30 o                         
  -3   4   9         25.57         20.66         1.73 o                         
  -2   4   9        146.54        155.03         3.96 o                         
  -1   4   9        108.92        115.12         3.07 o                         
   0   4   9         17.12         18.39         1.42 o                         
   1   4   9         53.76         49.19         2.15 o                         
   2   4   9         93.55         95.76         2.42 o                         
   3   4   9         60.55         63.18         4.62 o                         
  -5   5   9          0.04          3.42         1.49 o                         
  -4   5   9         13.30         10.96         1.88 o                         
  -3   5   9         38.71         34.86         1.97 o                         
  -2   5   9          2.47          1.23         0.77 o                         
  -1   5   9         28.64         17.96         1.17 o                         
   0   5   9         26.06         22.68         1.33 o                         
   1   5   9        100.23        105.62         2.98 o                         
   2   5   9         11.85         11.74         1.15 o                         
   3   5   9         13.61          8.92         0.89 o                         
  -4   6   9          2.39          0.92         1.71 o                         
  -3   6   9         27.89         22.82         1.88 o                         
  -2   6   9          5.74          4.87         0.94 o                         
  -1   6   9        152.06        150.40         4.39 o                         
   0   6   9         36.58         31.63         1.58 o                         
   1   6   9         22.58         21.82         1.38 o                         
   2   6   9          5.32          5.31         1.32 o                         
  -3   7   9         82.35         94.54         4.48 o                         
  -2   7   9          0.82          0.71         1.27 o                         
  -1   7   9         17.00         10.72         1.70 o                         
   0   7   9         17.59         18.92         1.90 o                         
   1   7   9          0.08         -0.86         0.86 o                         
  -1  -7  10          1.17          1.90         2.90 o                         
   0  -7  10         68.64         77.46         3.25 o                         
   1  -7  10         29.61         33.32         1.97 o                         
  -3  -6  10         19.73         19.76         2.85 o                         
  -2  -6  10          1.29          1.31         1.32 o                         
  -1  -6  10         12.07         14.75         1.30 o                         
   0  -6  10         44.18         41.24         4.04 o                         
   1  -6  10          0.16         -0.90         0.90 o                         
   2  -6  10          9.21         10.76         0.99 o                         
  -3  -5  10         38.16         41.77         2.44 o                         
  -2  -5  10          4.20          1.22         0.82 o                         
  -1  -5  10         68.11         60.91         2.71 o                         
   0  -5  10          0.15         -0.63         0.63 o                         
   1  -5  10        233.54        260.94         6.22 o                         
   2  -5  10        140.90        156.59         4.93 o                         
   3  -5  10          0.02          0.66         1.29 o                         
  -4  -4  10         21.75         23.49         3.77 o                         
  -3  -4  10         94.21         94.40         4.11 o                         
  -2  -4  10          0.92          0.57         0.74 o                         
  -1  -4  10         39.57         46.03         2.62 o                         
   0  -4  10         30.43         25.14         1.49 o                         
   1  -4  10          0.24          0.21         0.69 o                         
   2  -4  10         95.62         98.53         3.28 o                         
   3  -4  10          7.62          4.70         0.96 o                         
  -4  -3  10          6.28         10.27         2.43 o                         
  -3  -3  10         30.49         38.43         2.00 o                         
  -2  -3  10          4.10          1.20         1.31 o                         
  -1  -3  10          3.08          4.32         0.81 o                         
   0  -3  10         22.55         17.34         1.34 o                         
   1  -3  10         32.61         36.09         2.38 o                         
   2  -3  10          0.20         -0.69         0.69 o                         
   3  -3  10        104.54        107.28         4.53 o                         
  -5  -2  10          5.27          2.83         1.82 o                         
  -4  -2  10         77.32         75.17         3.08 o                         
  -3  -2  10          0.16         -0.08         0.78 o                         
  -2  -2  10        121.61        112.08         4.41 o                         
  -1  -2  10          3.38          3.41         0.60 o                         
   0  -2  10         70.47         73.77         2.19 o                         
   1  -2  10        159.94        166.50         4.15 o                         
   2  -2  10          0.09          0.23         0.93 o                         
   3  -2  10         28.59         25.08         3.01 o                         
   4  -2  10          4.21          9.95         2.62 o                         
  -5  -1  10          0.16         -1.07         1.19 o                         
  -4  -1  10         32.64         33.02         2.30 o                         
  -3  -1  10          0.04         -0.82         1.04 o                         
  -2  -1  10          1.44         -0.19         0.94 o                         
  -1  -1  10        386.76        386.51        10.32 o                         
   0  -1  10          1.00          1.95         0.56 o                         
   1  -1  10        105.55        110.20         2.92 o                         
   2  -1  10         16.39         12.72         1.75 o                         
   3  -1  10         10.89          9.30         0.80 o                         
   4  -1  10         43.09         38.18         3.11 o                         
  -5   0  10          7.26         12.31         1.94 o                         
  -4   0  10         23.77         20.44         4.00 o                         
  -3   0  10        106.07        110.11         3.67 o                         
  -2   0  10        149.90        134.67         4.09 o                         
  -1   0  10         11.38          9.55         0.81 o                         
   0   0  10          1.09          0.86         0.61 o                         
   1   0  10         16.64         15.63         1.01 o                         
   2   0  10         77.13         75.31         2.91 o                         
   3   0  10         18.63         18.92         1.32 o                         
   4   0  10          5.16          4.89         2.66 o                         
  -5   1  10         12.94          9.00         1.46 o                         
  -4   1  10         15.03         11.73         1.42 o                         
  -3   1  10         56.96         51.41         2.17 o                         
  -2   1  10         67.24         73.09         2.30 o                         
  -1   1  10          0.03         -0.01         0.58 o                         
   0   1  10         63.03         65.94         2.03 o                         
   1   1  10         28.67         29.64         1.41 o                         
   2   1  10        100.79         92.49         2.60 o                         
   3   1  10         32.32         31.08         2.84 o                         
  -5   2  10         47.36         57.08         8.03 o                         
  -4   2  10          5.86          3.47         0.95 o                         
  -3   2  10          5.16          3.00         0.80 o                         
  -2   2  10        192.38        207.77         5.12 o                         
  -1   2  10          0.28          0.02         0.59 o                         
   0   2  10         19.74         17.18         1.15 o                         
   1   2  10          2.71          3.08         0.70 o                         
   2   2  10          0.92         -0.87         0.87 o                         
   3   2  10         58.46         55.57         2.82 o                         
  -5   3  10          0.05         -0.73         1.53 o                         
  -4   3  10         22.73         19.17         1.96 o                         
  -3   3  10         89.49         88.27         3.00 o                         
  -2   3  10          0.08          0.41         0.67 o                         
  -1   3  10         31.67         30.85         1.40 o                         
   0   3  10        220.70        212.63         4.63 o                         
   1   3  10         40.08         45.02         1.48 o                         
   2   3  10         12.57         13.01         1.00 o                         
   3   3  10          0.04          1.96         1.06 o                         
  -4   4  10         26.64         18.54         1.55 o                         
  -3   4  10         91.06        103.85         3.24 o                         
  -2   4  10          0.02         -0.83         0.83 o                         
  -1   4  10          4.24          3.36         0.86 o                         
   0   4  10         31.13         26.61         1.64 o                         
   1   4  10          3.33          0.77         0.93 o                         
   2   4  10         17.51         21.06         1.56 o                         
  -4   5  10          6.03          6.19         2.27 o                         
  -3   5  10          5.51          8.91         1.83 o                         
  -2   5  10          0.38         -1.04         1.04 o                         
  -1   5  10          0.51          0.35         0.96 o                         
   0   5  10         26.80         21.59         1.88 o                         
   1   5  10         41.20         40.62         6.22 o                         
   2   5  10          7.88          5.49         0.99 o                         
  -3   6  10          3.99          3.92         1.47 o                         
  -2   6  10         30.24         28.28         3.40 o                         
  -1   6  10        238.86        258.17         8.59 o                         
   0   6  10          2.11          0.32         1.34 o                         
   1   6  10         12.54          7.73         1.06 o                         
   0  -6  11          3.91          2.01         2.24 o                         
  -2  -5  11          7.48          7.87         2.33 o                         
  -1  -5  11         10.73         10.74         1.59 o                         
   0  -5  11          2.81          4.84         0.85 o                         
   1  -5  11         85.69         94.80         3.22 o                         
  -3  -4  11          3.17          3.74         1.17 o                         
  -2  -4  11          1.23          0.83         1.17 o                         
  -1  -4  11         79.35         82.31         2.95 o                         
   0  -4  11         77.72         79.02         2.83 o                         
   1  -4  11         28.32         28.49         4.73 o                         
   2  -4  11         20.53         16.76         1.85 o                         
  -3  -3  11         57.67         72.04         7.27 o                         
  -2  -3  11          3.04         -1.10         1.13 o                         
  -1  -3  11          0.06         -0.78         0.78 o                         
   0  -3  11          4.50          3.10         0.81 o                         
   1  -3  11          2.50          2.43         0.95 o                         
   2  -3  11         56.52         58.16         2.30 o                         
  -4  -2  11         23.29         25.93         3.26 o                         
  -3  -2  11          2.21          4.06         1.32 o                         
  -2  -2  11          4.82          2.31         0.86 o                         
  -1  -2  11         22.04         20.26         1.77 o                         
   0  -2  11         13.13         12.73         1.07 o                         
   1  -2  11          4.86          2.68         0.71 o                         
   2  -2  11          7.14         11.40         0.97 o                         
   3  -2  11         81.70         78.66         6.85 o                         
  -4  -1  11         12.12         12.18         2.77 o                         
  -3  -1  11          9.61          8.61         1.23 o                         
  -2  -1  11        243.96        259.96         6.33 o                         
  -1  -1  11        150.06        139.86         4.27 o                         
   0  -1  11         10.13          9.83         0.79 o                         
   1  -1  11        138.38        140.39         3.68 o                         
   2  -1  11          3.86          2.71         1.38 o                         
   3  -1  11         80.79         84.13         6.51 o                         
  -4   0  11          5.38          5.19         1.35 o                         
  -3   0  11          6.07          3.55         1.19 o                         
  -2   0  11          9.54         11.00         1.17 o                         
  -1   0  11          1.38          2.84         0.73 o                         
   0   0  11        105.04        108.76         3.04 o                         
   1   0  11          1.25          0.47         0.74 o                         
   2   0  11          6.39          5.77         1.50 o                         
   3   0  11         10.66          8.87         1.37 o                         
  -4   1  11          4.63          0.32         1.36 o                         
  -3   1  11          1.86          0.95         1.27 o                         
  -2   1  11         30.01         31.43         2.05 o                         
  -1   1  11          4.72          2.81         0.78 o                         
   0   1  11         44.66         41.76         2.47 o                         
   1   1  11          2.80          0.32         0.72 o                         
   2   1  11         51.30         48.81         2.63 o                         
  -4   2  11         20.18         16.82         4.18 o                         
  -3   2  11         80.26         90.78         6.25 o                         
  -2   2  11         74.47         82.54         2.77 o                         
  -1   2  11          6.03          6.34         0.87 o                         
   0   2  11         52.65         48.66         2.29 o                         
   1   2  11         82.18         75.95         2.51 o                         
   2   2  11         15.73         15.32         2.01 o                         
  -4   3  11          6.57          6.79         1.79 o                         
  -3   3  11          2.52         -0.14         1.13 o                         
  -2   3  11          2.37          1.12         1.06 o                         
  -1   3  11         98.01         98.35         3.07 o                         
   0   3  11         30.49         35.72         1.89 o                         
   1   3  11          0.38         -0.15         1.00 o                         
   2   3  11        136.68        147.37         6.20 o                         
  -3   4  11          7.36          6.87         1.30 o                         
  -2   4  11         58.19         58.27         2.89 o                         
  -1   4  11         18.85         18.66         1.37 o                         
   0   4  11          0.59          1.24         1.30 o                         
   1   4  11          0.00          0.63         1.02 o                         
  -2   5  11          2.07         -1.50         1.50 o                         
  -1   5  11         35.25         43.31         3.03 o                         
   0   5  11         69.55         75.67         7.79 o                         
  -1  -4  12         92.20        110.52         4.70 o                         
   0  -4  12          9.03          7.36         1.24 o                         
  -2  -3  12          4.00          1.82         1.35 o                         
  -1  -3  12         13.67         14.70         1.58 o                         
   0  -3  12          0.25          2.23         1.04 o                         
   1  -3  12          0.00          1.04         1.63 o                         
  -3  -2  12         10.25          8.78         2.53 o                         
  -2  -2  12          0.18          0.81         1.28 o                         
  -1  -2  12          6.11          8.17         1.59 o                         
   0  -2  12         51.66         50.32         4.42 o                         
   1  -2  12        109.85        116.12         3.75 o                         
  -3  -1  12          0.27         -0.11         2.92 o                         
  -2  -1  12         60.62         76.04         5.54 o                         
  -1  -1  12          0.41         -0.35         1.30 o                         
   0  -1  12         47.15         49.22         3.40 o                         
   1  -1  12         32.49         35.74         2.04 o                         
  -3   0  12         36.46         27.31         3.27 o                         
  -2   0  12         15.42         25.85         2.90 o                         
  -1   0  12          8.90          8.94         1.94 o                         
   0   0  12          7.35          5.26         1.15 o                         
   1   0  12          4.52          3.06         1.70 o                         
  -3   1  12         12.33         11.66         1.78 o                         
  -2   1  12          5.73          5.56         5.22 o                         
  -1   1  12          1.09          1.56         1.28 o                         
   0   1  12         20.39         20.10         2.85 o                         
   1   1  12         10.49         10.33         1.32 o                         
  -3   2  12          0.03         -0.55         1.61 o                         
  -2   2  12         45.53         60.05         3.61 o                         
  -1   2  12          0.13         -0.41         1.27 o                         
   0   2  12         80.26         94.15         4.14 o                         
   1   2  12          3.57          2.29         1.17 o                         
  -2   3  12          0.20          0.98         1.14 o                         
  -1   3  12          1.10          0.37         1.12 o                         
   0   3  12          0.39         -0.21         1.17 o                         
                                                                                
